# Supplementary material for: Rediscovering Olive Mill Wastewater: New Chemical Insights Through Untargeted UHPLC-QTOF-MS Data-Dependent Analysis Approach
Source: Foods. 2025 Dec 2;14(23):4128. doi: 10.3390/foods14234128 (PMC12692448; doi:10.3390/foods14234128)
Supplement: Supplementary file 1 [file foods-14-04128-s001.zip]

Archive with 1 entries (1 files):
- foods-4014982-supplementary.xlsx
