# Supplementary material for: Rediscovering Olive Mill Wastewater: New Chemical Insights Through Untargeted UHPLC-QTOF-MS Data-Dependent Analysis Approach
Source: Foods. 2025 Dec 2;14(23):4128. doi: 10.3390/foods14234128 (PMC12692448; doi:10.3390/foods14234128)
Supplement: Supplementary file 1 [file foods-14-04128-s001.zip › foods-4014982-supplementary.xlsx]

## Sheet: Table S1
Table S1. Total list of annotated compounds in OMWW samples.
Rt(min)	Experimental m/z	Metabolite name	Adduct type	Reference m/z	Formula	INCHIKEY	Total score	MS1 isotopic spectrum	MS/MS spectrum	MV 1	MV 2	MV 3	SF 1	SF 2	SF 3	PER 1	PER 2	PER 3
1.067	658.85632, 328.93417, 660.86871	Phytic acid	[M-H]-, [M-2H]2-, [M+H]+	658.85413, 328.9234, 660.86859	C6H18O24P6	IMQLKJBTEOYOSI-GPIVLXJGSA-N	80, 86.4, 77	658.85333:33688 659.85668:9521 660.86004:4129, 328.92499:724748 329.92834:114546 330.9317:28483, 660.86804:16787 661.87139:3035 662.87475:2001	78.95846:78 120.9688:101 125.02601:134 134.97975:104 158.92529:61 176.93697:142 382.9343:165 462.9057:255 476.7876:138 480.91064:303 498.91928:92 503.83969:160 513.34857:84 513.84796:93 514.34265:93 518.85883:91 542.86481:166 543.36975:71 543.87091:69 560.87726:884 561.83374:155 566.76941:122 578.88306:99 596.80713:97 601.81976:128 614.82672:61 640.84351:81 642.8288:66 658.6557:68 658.7796:94 658…	0	0	0	3837727	4237021	4225277	9871871	10607892	11559062
1.122	418.955	D-myo-Inositol-1,3,4-triphosphate	[M-H]-	418.955	C6H15O15P3	MMWCIQZXVOZEGG-MLQGYMEPSA-N	74.8	418.95407:24547 419.95742:2529 420.96078:1638	61.9883:136 61.99392:55 78.95988:750 78.96795:96 86.97746:108 96.96929:128 115.99108:114 130.96645:491 134.96051:85 146.96083:123 158.92125:107 158.97142:58 158.98103:222 159.97983:247 160.97148:69 174.92117:126 174.95583:1107 175.95956:202 176.92973:99 204.99281:138 223.00002:250 241.00943:274 242.87674:170 284.84796:157 284.95618:74 301.84442:190 302.96332:111 320.9787:255 338.98801:231				417815	433448	433811	66516	64101	66862
1.124	288.939	D-myo-Inositol-1,2,3,5,6-pentaphosphate	[M-2H]2-	288.94	C6H17O21P5	CTPQAXVNYGZUAJ-UOTPTPDRSA-N	84.1	288.93658:330853 289.93993:68396 290.94329:60599	70.99976:334 78.95917:11005 78.9762:471 78.98471:140 80.25272:76 86.97635:411 96.97066:224 114.98887:1087 114.99969:129 116.9862:154 130.96635:544 132.96486:144 158.92514:2277 158.94037:149 158.95058:82 160.2718:60 176.93521:644 187.9841:69 202.97488:53 204.99194:111 223.00041:55 238.88995:106 241.01202:152 284.9559:81	2932604	2870294	2929002	3602107	3607464	3613213	1263338	1237263	1213852
1.178	338.988	D-myo-Inositol-1,4-diphosphate	[M-H]-	338.989	C6H14O12P2	PELZSPZCXGTUMR-RTPHHQFDSA-N	80.3	338.98856:56469 339.99191:6044 340.99527:2225	78.95952:1726 96.95904:200 96.9711:370 112.75601:51 120.94429:162 148.41374:51 158.87312:78 158.92447:341 164.93491:179 222.40802:132 236.92307:60 241.01074:220 243.02322:159 254.93271:60 256.87622:57 257.87427:64 259.02362:83 260.85764:64 272.83844:89 280.86646:118 320.97769:74 324.8486:236 326.84402:138	470400	459867	445580	250328	247721	249174	190619	194137	194933
1.23	259.022	D-Mannose 6-phosphate	[M-H]-	259.022	C6H13O9P	NBSCHQHZLSJFNQ-QTVWNMPRSA-N	87.7	259.02246:124563 260.02581:17400 261.02917:27969	55.0223:60 59.01346:118 62.96332:136 68.99656:194 78.95933:4516 78.96733:164 78.97653:161 78.98378:68 80.96438:157 96.96889:1091 182.90739:148 198.79485:91 198.90256:170	1591940	1591653	1540293	466513	450470	452771	421737	398630	403211
1.241	261.036	D-Mannitol 1-phosphate	[M-H]-	261.038	C6H15O9P	GACTWZZMVMUKNG-KVTDHHQDSA-N	89.4	261.03751:12799 262.04086:1930 263.04422:940	78.95955:1320 78.96783:59 96.96941:490 136.9297:80 155.03166:76	115734	119602	113799	91283	94156	91952	43716	41933	41750
1.276	171.006	2,3-Dihydroxypropyl dihydrogen phosphate	[M-H]-	171.006	C3H9O6P	AWUCVROLDVIAJX-UHFFFAOYSA-N	86.1	171.00636:21670 172.00971:1396 173.01307:2335	78.95927:4486 78.97643:159 96.96974:147	197697	211266	200741	151121	155529	154901	33100	37211	38295
1.295	549.167	1-Kestose	[M+CHO2]-	549.167	C18H32O16	VAWYEUIPHLMNNF-OESPXIITSA-N	73.4	549.16681:58300 550.17016:16385 551.17352:4742	59.01345:244 71.01427:378 72.01611:102 76.16706:80 87.01124:75 89.02473:1701 89.04393:61 95.01318:120 101.02259:321 101.0336:84 104.26985:59 104.95345:102 113.0246:464 118.93086:110 119.03545:252 128.95784:1277 129.9621:79 130.0229:84 130.95984:287 131.03409:90 141.0211:78 143.03513:227 161.04428:245 163.06033:194 179.05487:375 180.06508:148 221.06535:119 240.69748:58 240.97812:53 254.05199:59 28…	506490	502778	521902	294206	299032	286661	776726	778503	786464
1.31	296.06613, 258.11005	Glycerophosphocholine	[M+K]+, [M+H]+	296.06601, 258.11011	C8H20NO6P	SUHOQUVVVLNYQR-MRVPVSSYSA-N	78.2, 75	296.06607:132422 297.06942:17354 298.07278:15046, 258.10983:64474 259.11318:8515 260.11654:0	57.07066:268 60.07935:257 85.10021:55 86.09696:427 87.10132:216 88.07661:89 104.10802:867 104.11548:68 105.10854:106 209.15639:56 237.22067:64, 59.04502:205 59.05409:56 60.0812:233 67.01673:51 69.03414:151 70.06518:276 71.04977:118 71.07276:75 73.08517:60 79.02095:61 82.05141:60 85.02942:177 85.07597:93 86.09712:555 98.98557:148 104.10664:526 109.07708:73 114.0537:330 114.09167:267 114.10145:98 1…	2017116	2060182	1997635	1905424	1883612	2029682	588017	548265	607609
1.333	225.062	Glucoheptonic acid	[M-H]-	225.062	C7H14O8	KWMLJOLKUYYJFJ-DIHCEYMBSA-N	80	225.06178:524528 226.06513:83849 227.06849:1639718	51.02393:348 52.02836:60 53.0404:235 55.01916:7763 55.02825:237 55.03391:354 55.03977:143 55.04667:50 56.02304:346 56.998:433 57.03531:2462 57.0482:73 58.00643:128 58.73878:76 58.76591:57 58.78968:67 58.95889:142 59.01451:68223 59.02986:3348 59.16541:77 59.17553:103 59.18365:57 59.19652:59 59.20369:88 59.23037:52 59.24867:231 59.28168:91 59.2888:172 59.29755:65 59.32654:88 59.33739:78 59.3501:106…	3288612	3361065	3269384	4479492	4461794	4443318	4803008	4797277	4798010
1.346	161.04559, 215.03323	D-Psicose	[M-H-H2O]-, [M]-	161.0455, 215.03281	C6H12O6	BJHIKXHVCXFQLS-PUFIMZNGSA-N	83.7, 76.5	161.04544:280895 162.04879:40712 163.05215:44443, 215.03329:879878 216.03664:101763 217.04:2459125	55.01762:289 56.9982:367 57.03551:195 59.01428:1402 71.01437:656 71.0213:73 72.99342:347 75.00907:1997 75.0276:108 105.01967:52, 55.02021:54 56.99771:153 57.03495:75 59.014:1239 59.02219:94 60.0192:76 71.01302:679 71.02533:60 73.02961:346 85.02834:235 85.04179:50 86.68395:80 87.01007:95 89.02436:186 95.95277:97 96.96124:251 99.00732:138 113.02377:69 119.03652:382 124.05744:55 187.59709:78	7300433	7208489	7220683	10670512	10750642	10740940	9014875	9068579	9028589
1.346	181.081	L-Iditol	[M-H]-	181.072	C6H14O6	FBPFZTCFMRRESA-UNTFVMJOSA-N	84	181.07962:1474989 182.08297:350486 183.08633:69291	51.02359:331 53.04068:237 55.01971:8238 55.02823:206 55.0351:273 55.0489:57 55.12819:81 55.40706:60 55.44061:60 56.02257:252 56.99834:697 57.03503:1221 57.05022:87 58.00611:836 58.01499:53 59.01421:25549 59.02919:1065 59.03572:451 59.05017:152 59.05616:83 59.08047:124 59.21166:55 59.56963:61 60.01773:473 61.0192:274 64.12237:57 68.99711:164 69.03351:615 70.03706:218 70.98945:68 71.01411:18139 71.…	13053862	13103106	13117136	15857481	15936484	15945372	11380913	11412581	11393570
1.357	387.115	Galactinol	[M+CHO2]-	387.114	C12H22O11	VCWMRQDBPZKXKG-DXNLKLAMSA-N	72.1	387.11447:132439 388.11782:38323 389.12118:65433	51.02531:176 57.00035:100 57.0346:141 58.00534:184 59.01386:2425 59.0288:69 61.98733:99 69.03715:102 71.01295:768 73.02863:152 75.0088:1159 76.01202:219 85.02909:841 86.03261:104 87.00908:475 87.01662:67 88.01311:101 89.0239:1211 91.7523:55 93.03432:72 98.11849:60 99.00829:360 101.02586:95 102.03147:161 103.00374:212 105.0218:113 113.02438:426 117.0201:69 119.03605:167 129.01903:779 161.04555:153…	675981	660507	683706	603436	579302	602764	2895534	2901868	2896332
1.378	135.03	Threonic acid	[M-H]-	135.03	C4H8O5	JPIJQSOTBSSVTP-GBXIJSLDSA-N	80.5	135.02995:620738 136.0333:29311 137.03666:8262	59.0146:345 65.04043:97 71.01421:53 75.01063:922	3137640	3058077	3093605	3529702	3529094	3497694	7161006	7207778	7165582
1.38	104.117	Choline cation	[Cat]+	104.107	C5H14NO	OEYIOHPDSNJKLS-UHFFFAOYSA-N	86.6	104.11481:2053445 105.11816:769444 106.12152:42577	55.04084:166 56.05007:199 57.05605:212 58.06539:41149 58.08071:1974 58.20985:54 59.07239:3374 59.08241:199 59.08778:168 59.09386:92 60.08107:25701 60.08971:834 60.09655:1140 60.1028:782 60.11718:98 60.12432:192 61.0843:971 61.09199:87 61.10012:65 64.99786:56 86.09776:161 88.07861:91 104.10563:573	36125596	36150172	35721428	35039260	34954524	35288440	31867818	31848512	32098662
1.384	165.043	D-Arabinonic acid	[M-H]-	165.041	C5H10O6	QXKAIJAYHKCRRA-JJYYJPOSSA-N	83.6	165.04268:1525677 166.04603:205993 167.04939:55541	51.84512:85 55.01933:911 56.02348:78 56.99871:671 57.03368:107 59.01399:3397 59.02196:89 59.02959:118 59.33899:53 67.01794:220 71.01464:935 71.03192:53 72.99393:282 75.00882:7813 75.02567:320 75.03364:133 76.01171:189 77.01408:56 78.95908:118 79.96001:99 83.60055:69 87.00927:139 103.72504:89 145.18953:53	10881043	10615859	10862921	10928648	10880628	11015511	14113565	14157531	14126979
1.395	195.053	D-Gluconic acid	[M-H]-	195.051	C6H12O7	RGHNJXZEOKUKBD-SQOUGZDYSA-N	92	195.05324:1470651 196.05659:233537 197.05995:69386	51.02524:87 53.00229:52 55.01876:406 55.1232:54 56.99837:823 57.03597:810 57.04038:78 58.03904:97 59.01423:8485 59.02308:343 59.02988:316 59.03495:132 59.04407:58 60.01668:847 62.99049:152 68.99889:127 69.03661:261 71.01436:2271 71.02138:130 71.03012:76 72.99428:160 73.0293:173 74.03378:254 75.0092:11866 75.02631:486 76.01141:154 77.01218:157 78.96066:181 84.02055:64 85.01847:159 85.02978:368 87.…	11625381	11308674	11665170	11362631	11347902	11457136	12385018	12472975	12420426
1.396	519.192	Camaldulenside	[M-H]-	519.187	C26H32O11	OUBDJJFZUQGQLU-ZHFYLPRNSA-N	71.3	519.19263:124352 520.19598:34321 521.19934:12766	57.03587:73 59.01374:450 59.77538:64 62.99036:137 72.01639:167 72.99181:77 73.02863:187 75.00922:543 76.01428:127 77.5942:99 85.02925:699 87.00937:184 92.04934:59 93.03492:273 95.67567:53 99.00986:257 99.02654:50 103.00377:695 103.01212:54 105.00955:74 117.05698:116 119.03472:170 125.02218:67 127.03971:139 129.0161:352 136.04175:72 142.99777:100 143.03455:155 159.02779:129 160.03488:94 171.03072:…	648416	642635	640307	1026262	999839	1013924	784521	789157	778629
1.399	193.036	5-Keto-D-gluconic acid	[M-H]-	193.035	C6H10O7	VBUYCZFBVCCYFD-FLRLBIABSA-N	76.2	193.03581:953390 194.03916:101926 195.04252:1973868	51.02392:120 55.01885:1368 56.02254:71 56.99862:1391 57.0148:56 57.02303:143 57.03534:1736 57.04439:86 57.05022:59 58.001:67 58.861:51 59.01421:15431 59.0223:288 59.02949:621 59.03571:307 60.01979:352 61.01833:320 62.98839:227 68.99815:186 69.02232:74 69.03368:202 70.00713:139 70.03668:152 71.01397:2007 71.02694:72 71.03912:127 71.42515:51 72.0181:196 72.99369:929 73.02964:246 75.00906:13159 75.0…	7322219	6644814	7315221	6185808	5934254	6349568	7739490	7852624	7719854
1.399	179.063	D-Fructose	[M-H]-	179.056	C6H12O6	BJHIKXHVCXFQLS-UYFOZJQFSA-N	71	179.06097:1984380 180.06432:411642 181.06768:859653	53.04149:83 55.01919:1278 55.03468:53 55.47712:50 56.02261:202 56.99864:1026 58.00112:64 59.01432:8212 59.02223:208 59.02908:315 59.0359:116 59.82785:67 60.01:150 60.01801:171 68.20893:255 68.99455:325 71.01367:2433 71.03265:78 72.99348:308 73.02903:452 75.00924:10878 75.01836:323 75.02672:338 75.03313:116 75.04139:60 75.08389:52 75.30824:57 76.01297:325 77.01206:76 81.03696:129 84.02299:170 84.1…	16982870	16830988	16974766	19523954	19448372	19531770	22157898	22185542	22156550
1.399	357.104	Lactobionic acid	[M-H]-	357.104	C12H22O12	JYTUSYBCFIZPBE-AMTLMPIISA-N	71.8	357.10376:169924 358.10711:26843 359.11047:26993	55.01901:544 56.99879:453 57.03441:343 57.87601:78 59.01427:1520 67.01804:140 71.01397:222 71.02081:62 71.05274:198 72.99413:310 73.02966:526 75.00908:11323 75.02675:383 75.03403:132 75.04238:87 75.0508:64 75.49777:64 76.00691:85 76.01337:413 77.05919:170 79.95719:92 81.0353:60 83.01342:229 85.02952:897 85.03879:61 85.04485:54 86.03307:69 87.00994:1040 87.0357:66 89.0248:759 93.03719:211 97.03218…	1269530	1220187	1267830	897735	867807	894475	1428083	1432039	1405480
1.406	171.03	(4-Methylphenyl)phosphonic acid	[M-H]-	171.022	C7H9O3P	LYNDWSARZJHIKU-UHFFFAOYSA-N	76.1	171.02969:29208 172.03304:16971 173.0364:9983	78.95927:4486 78.97643:159 96.96974:147	257464	257093	261673	385244	368060	380817	69058	63390	67371
1.409	237.062	2-Keto-3-deoxyoctonic acid	[M-H]-	237.062	C8H14O8	NNLZBVFSCVTSLA-UHFFFAOYSA-N	74.1	237.06158:405082 238.06493:53622 239.06829:49128	57.03482:1177 57.05085:53 59.01472:831 71.01527:85 72.9935:257 73.02773:242 74.02299:121 78.96205:116 83.01299:112 83.04964:189 85.02889:511 87.00838:1250 87.02689:59 97.02917:218 98.02542:67 101.02624:88 111.008:78 129.02026:56 190.04271:154	2313035	2172644	2335573	2490828	2476384	2562301	3610419	3687784	3631262
1.41	129.066	Thr-His	[M+2H]2+	129.066	C10H16N4O4	WXVIGTAUZBUDPZ-LPBLVHEISA-N	76.9	129.0658:140762 130.06915:12868 131.07251:12694	54.03562:72 56.04978:1952 56.06364:66 57.05355:317 59.07261:188 66.03412:324 67.03761:125 68.05016:207 70.06476:117 83.06001:2566 83.07529:90	727689	725358	719545	1121755	1112939	1151197	1329074	1333580	1338759
1.41	183.086	D-Sorbitol	[M+H]+	183.086	C6H14O6	FBPFZTCFMRRESA-JGWLITMVSA-N	83.9	183.08626:230898 184.08961:24951 185.09297:5281	53.03818:558 55.05438:862 55.06242:60 57.03382:636 58.06571:158 59.07435:242 60.08108:591 60.08674:73 61.02812:393 65.03828:140 68.04695:86 69.03344:2586 69.04221:76 69.04934:104 71.04909:203 71.07378:106 73.02696:62 80.9754:68 83.03902:74 83.04845:309 85.02916:238 86.09667:196 87.04486:56 91.05424:94 94.06631:90 95.08458:126 98.98426:115 104.10571:363 105.11021:253 106.97865:52 108.38705:61 109.…	1220550	1339578	1206474	2197996	2180918	2184585	1446014	1483004	1463834
1.42	235.16537, 118.08983	Betaine	[2M+H]+, [M+H]+	235.16521, 118.0863	C5H11NO2	KWIUHFFTVRNATP-UHFFFAOYSA-N	84.3, 89.3	235.16527:69288 236.16862:16602 237.17198:17951, 118.08748:1428398 119.09083:179259 120.09419:17293	55.01873:95 57.03355:148 57.07074:81 58.06566:358 59.0724:816 60.0778:58 61.02957:139 68.05733:100 69.03293:195 70.03923:64 72.93944:111 81.07012:103 85.02767:55 85.06487:83 97.07624:52 107.0859:73 108.0807:131 114.10506:64 118.0862:2834 118.09971:92 118.10806:82 119.08965:230 120.09113:53 122.06298:112 124.07552:93 129.0703:246 160.11179:78 161.11588:114 196.09686:98 221.10143:76, 52.01778:609 5…	20221618	20166712	19871687	8645116	8345086	8712905	2766675	2725013	2687540
1.434	383.12811, 193.07063	(-)-Quinic acid	[2M-H]-, [M+H]+	383.11951, 193.07069	C7H12O6	AAWZDTNXLSGCEK-WYWMIBKRSA-N	86.9, 80.3	383.12189:1011036 384.12524:1474798 385.1286:383407, 193.07056:128353 194.07391:12728 195.07727:5117	57.03389:204 59.01388:969 60.99237:205 67.01682:166 71.01399:577 73.0298:159 75.00982:446 80.20316:57 85.02918:2062 85.04767:91 85.24783:56 86.03138:210 87.00787:471 87.04426:194 88.2422:148 89.0247:104 93.03488:428 96.96247:92 97.03041:127 99.01048:119 99.04234:106 101.00711:70 101.0245:107 101.7393:51 103.00508:146 109.02019:114 109.02953:129 111.04665:165 112.9863:136 113.02593:235 115.00179:2…	13147511	14015073	14413816	12919254	10799069	13035182	14399142	15630931	15606729
1.44	244.093	Cytidine	[M+H]+	244.093	C9H13N3O5	UHDGCWIWMRVCDJ-XVFCMESISA-N	83.4	244.0929:209084 245.09625:32964 246.09961:7067	57.03281:133 57.06943:168 59.05008:68 59.07298:301 59.07972:73 60.05709:267 68.01267:143 69.0442:564 70.06439:962 70.08146:53 71.02392:118 83.061:108 84.07926:79 85.02826:61 87.04433:53 93.06893:61 94.04031:391 95.02388:834 96.02606:98 97.05241:57 98.98314:62 109.07589:81 112.04967:9067 112.07176:300 112.08202:114 112.0892:55 112.09927:54 112.75776:54 113.05199:586 114.0547:69 118.08629:2443 118.…	2325178	2338106	2161809	1780700	1792348	1806215	718429	717747	739660
1.45	291.13	Argininosuccinic acid	[M+H]+	291.13	C10H18N4O6	KDZOASGQNOPSCU-WDSKDSINSA-N	72.4	291.13031:671664 292.13366:110485 293.13702:16917	50.38669:154 55.01845:133 55.05619:139 57.0701:827 57.07863:88 60.05555:2424 60.06551:93 60.07144:80 61.01057:129 61.01714:51 69.03238:124 70.02853:76 70.06519:9834 70.07471:357 70.08224:404 70.08945:119 70.17224:56 71.01247:377 71.04951:1578 71.06178:190 71.06869:704 71.64398:57 72.07301:149 72.08076:1041 72.09059:112 73.06635:144 74.02429:368 74.06776:177 80.04816:213 81.03201:166 83.01437:148 …	6663916	6674411	6436820	3101726	3106685	3085533	6738911	6711577	6762748
1.459	175.025	.beta.-D-Glucurono-.gamma.-lactone	[M-H]-	175.025	C6H8O6	OGLCQHRZUSEXNB-APMUVNQYSA-N	72.2	175.02472:234851 176.02807:24185 177.03143:79806	55.01909:325 56.02169:73 56.99797:75 57.0335:324 57.6503:63 59.01386:569 69.03622:111 71.01459:256 75.00863:244 83.01441:174 85.02885:171 87.00883:220 138.89297:51 162.67758:97	2698352	2577899	2698615	1402683	1402320	1416988	1678848	1675521	1644788
1.49	132.113	(2-Amino-2-methylpropyl)urea	[M+H]+	132.113	C5H13N3O	IJPSRXDFSSPKQT-UHFFFAOYSA-N	73.8	132.11302:200561 133.11637:17819 134.11973:3980	53.03881:82 55.02872:281 55.05429:858 55.05908:83 55.39245:53 56.05687:103 58.06643:623 60.0556:294 70.06529:306 72.07292:109 92.02634:61	1709034	1734649	1675633	1848016	1852100	1832444	610543	113221	107287
1.49	146.093	4-Guanidinobutyric acid	[M+H]+	146.092	C5H11N3O2	TUHVEAJXIMEOSA-UHFFFAOYSA-N	82.4	146.09265:890592 147.096:82982 148.09936:352070	55.01648:189 55.05396:723 55.06877:59 56.03529:201 56.04964:772 56.057:123 56.06412:91 57.03409:157 57.05373:113 59.05016:80 59.07275:78 60.05506:500 61.05361:65 65.03677:62 66.03481:170 68.05013:194 69.03367:1894 69.04527:95 69.05045:55 70.03697:373 70.06465:439 73.02977:132 73.06329:244 81.0191:66 82.06544:104 83.05967:113 84.04449:85 85.97411:116 86.06007:2421 86.06764:134 86.07976:83 87.04369…	7053556	7079082	6987183	6968127	7027396	6904805	7489788	7541528	7605532
1.51	130.1	DL-Arginine	[M+H-CH3NO]+	130.097	C6H14N4O2	ODKSFYDXXFIFQN-UHFFFAOYSA-N	86.8	130.09944:1685121 131.10279:225253 132.10615:96481	53.03771:170 55.01688:109 55.05443:1032 56.04934:1311 56.05659:72 56.06483:63 57.05326:81 57.07042:86 58.06452:599 59.06779:84 60.05555:872 60.07177:54 67.05479:191 68.04966:1275 69.03192:69 69.04732:123 70.04131:146 70.06544:64063 70.08197:2670 70.37743:73 70.3833:50 70.54048:55 71.04942:657 71.06849:4254 71.08598:229 71.09182:62 72.07422:54 73.06311:215 84.08057:2757 84.09889:152 84.10629:54 85…	16023138	16041386	15868876	13645266	13674108	13731222	14911834	14843444	15008687
1.52	144.106	Stachydrine	[M+H]+	144.102	C7H13NO2	CMUNUTVVOOHQPW-UHFFFAOYSA-N	90.6	144.10298:1486839 145.10633:197883 146.10969:708843	53.00184:216 53.03846:506 54.03494:60 55.01889:64 55.03822:110 55.0545:1569 55.06939:89 56.04931:1369 57.03304:189 57.04496:855 57.05769:146 58.06543:24243 58.08031:701 58.0868:274 58.09953:74 58.10738:124 58.99412:119 59.06357:382 59.06855:470 59.07482:51 60.0553:504 68.04963:370 69.03335:1865 69.04926:101 69.05433:65 69.07063:85 70.06532:2027 70.07227:180 71.04938:459 71.06976:143 72.07237:130 …	17573802	17662670	17394206	5117896	5149386	5097182	2988190	2968177	3309272
1.53	204.123	Acetyl-L-carnitine	[M+H]+	204.123	C9H17NO4	RDHQFKQIGNGIED-MRVPVSSYSA-N	83.1	204.12334:113437 205.12669:17874 206.13005:7175	57.03341:367 58.06507:134 60.07996:71 68.04955:252 70.06462:84 71.04973:421 71.05989:379 72.04472:68 82.99913:67 84.04325:320 84.08274:55 85.02868:2077 85.04613:84 87.0682:64 96.0802:95 98.06065:104 112.04807:127 117.01788:113 118.06596:51 121.04923:52 123.04273:72 158.07751:135 166.05112:56 177.09207:134	1355899	1302486	1266475	841108	843850	831609	495634	494853	481428
1.54	124.039	Nicotinic acid	[M+H]+	124.039	C6H5NO2	PVNIIMVLHYAWGP-UHFFFAOYSA-N	92.5	124.03923:118805 125.04258:9475 126.04594:10826	51.02358:63 52.01916:98 52.03159:54 53.03127:87 53.03923:887 54.04232:190 55.01765:134 57.04462:125 70.06513:202 78.03341:701 79.03833:292 79.04257:165 80.0501:1160 80.05862:95 80.06795:69 93.05533:63 124.03941:111	1129339	1122310	1084748	1479259	1446215	1490694	647469	645589	667042
1.564	103.004	2-Keto-L-gulonic acid	[M-H-C3H6O3]-	103.004	C6H10O7	VBUYCZFBVCCYFD-NUNKFHFFSA-N	86.1	103.00368:109890 104.00703:5063 105.01039:3847	59.01327:172	1639805	1701575	1583928	1211187	1218917	1206113	317714	319450	312946
1.6	165.076	D-Mannitol	[M+H-H2O]+	165.076	C6H14O6	FBPFZTCFMRRESA-KVTDHHQDSA-N	68.6	165.07571:101291 166.07906:7818 167.08242:13784	53.03879:202 55.05501:124 57.03323:314 61.02944:258 65.04007:94 69.03439:94 72.01486:101 73.02694:116 77.00585:116 77.03854:219 79.05058:63 91.05714:73 123.04205:53	1027075	1028102	1003027	1621184	1652176	1691151	1254874	1306484	1296965
1.65	188.09177, 206.10233	N-Acetyl-D-galactosaminitol	[M+H-2H2O]+, [M+H-H2O]+	188.09171, 206.10229	C8H17NO6	DWAICOVNOFPYLS-OSMVPFSASA-N	67.9, 70.7	188.09169:239428 189.09504:26157 190.0984:7793, 206.10222:118829 207.10557:15555 208.10893:11237	53.03874:146 55.01796:145 55.0549:253 56.04957:461 56.05739:189 57.03269:144 58.02693:59 59.04916:194 59.05995:109 60.04468:133 67.01823:178 69.03355:87 69.06863:210 70.06557:86 71.05958:106 72.04415:204 79.05561:145 83.04871:90 84.04475:67 86.05873:128 93.03383:57 96.01646:296 96.04482:123 96.081:79 98.09689:219 100.0377:67 101.05743:75 102.98798:105 103.05376:176 128.07042:144, 55.01812:67 55.0…	2852140	2842031	2804710	5210028	5236232	5252899	3855673	3856178	3867701
1.65	129.018	1,3-Acetonedicarboxylic acid	[M+H-H2O]+	129.018	C5H6O5	OXTNCQMOKLOUAM-UHFFFAOYSA-N	72.4	129.01825:365145 130.0216:24190 131.02496:6448	55.01873:88 56.04955:342 59.01397:130 65.03988:69 68.99703:3374 69.01366:177 70.06551:2809 70.08258:85 71.06819:55 83.0606:269 84.0806:292 94.03989:59	3322866	3376850	3210403	3994322	3989036	4015300	4258128	4227491	4373791
1.65	175.024	trans-Aconitic acid	[M+H]+	175.024	C6H6O6	GTZCVFVGUGFEME-HNQUOIGGSA-N	83.7	175.02382:400951 176.02717:31328 177.03053:9444	55.01804:286 55.02919:108 55.05419:351 57.07105:85 58.06365:127 61.02956:195 65.03913:372 68.99745:6643 69.01373:227 69.02148:108 69.17825:53 70.00104:397 70.06522:202 71.0126:177 72.08037:150 73.0286:244 73.03539:86 77.03727:106 78.04243:114 79.0547:280 83.06738:50 87.00626:515 93.06841:99 97.06463:229 99.00525:92 111.00734:247 111.02075:53 118.06406:67 120.0807:186 136.07516:134 146.09702:101	3605386	3613168	3491648	4333214	4300209	4389443	4569347	4486280	4688426
1.66	171.065	Penicillic acid	[M+H]+	171.065	C8H10O4	VOUGEZYPVGAPBB-XQRVVYSFSA-N	66.3	171.06528:287328 172.06863:115523 173.07199:23983	53.03894:460 55.01879:226 55.05489:626 56.03172:65 56.04992:194 60.04477:108 60.0523:136 63.02739:117 65.03898:1192 66.04295:197 67.04089:165 67.05527:392 68.05056:132 68.99542:357 69.03447:52 70.06606:302 71.01356:186 71.06342:113 72.05611:71 78.042:63 79.01604:181 79.04203:71 81.03387:375 81.0747:52 82.0668:77 82.07881:64 83.04758:178 84.04437:78 86.05965:57 93.03258:157 94.04089:77 96.02173:38…	1525495	1480528	1477584	1962743	1938514	1951081	4649701	4575600	4626077
1.69	152.057	Guanine	[M+H]+	152.057	C5H5N5O	UYTPUPDQBNUYGX-UHFFFAOYSA-N	83.6	152.05663:181149 153.05998:26138 154.06334:2524	53.0134:211 53.0378:209 55.02928:1039 55.0371:56 55.04406:58 63.02179:87 65.01358:96 65.04028:178 67.05267:191 70.06464:180 76.03075:154 77.03868:475 77.04462:68 78.04328:109 80.02529:494 81.03122:93 81.0458:127 82.0407:380 83.05737:97 91.05242:129 91.05672:96 92.05045:106 93.00887:226 94.02778:87 105.04446:87 107.03439:227 109.02914:152 109.03915:145 110.03385:858 110.04366:59 111.00361:119 118.…	2669958	2714489	2697428	2249752	2240282	2307797	286475	293080	296452
1.7	136.062	Adenosine	[M+H-C5H8O4]+	136.062	C10H13N5O4	OIRDTQYFTABQOQ-CRKDRTNXSA-N	88.2	136.06184:565437 137.06519:47192 138.06855:2860	53.03771:167 55.01814:292 55.02838:412 55.05513:81 65.01261:703 65.03741:380 66.0114:108 66.04657:124 67.02972:1359 67.03616:56 67.05527:73 68.99677:723 77.01107:98 77.03762:178 79.04074:115 80.04958:264 81.06982:93 82.04137:89 91.05338:193 92.00697:204 92.02402:1972 92.03432:52 92.04247:64 92.04931:278 93.01994:80 93.0282:103 93.05718:177 94.0395:624 94.06429:465 108.04305:195 108.04905:68 109.0…	7738656	7892926	7838071	5114142	5240828	5329250	3229927	3192651	3207035
1.7	158.092	L-Arginine	[M+H-NH3]+	158.092	C6H14N4O2	ODKSFYDXXFIFQN-BYPYZUCNSA-N	73.5	158.09216:61226 159.09551:10234 160.09887:12140	55.01899:151 55.05231:156 56.04944:74 57.03242:132 57.05725:78 59.04773:69 69.03254:160 70.06567:978 70.07652:105 71.05062:183 71.06029:52 71.06949:149 73.06514:66 75.02749:283 82.0295:79 83.03106:156 85.02965:59 97.06711:71 112.08475:194 118.06647:182 118.07774:58 123.08004:113 129.0229:82 158.11696:102	445053	468198	436112	680763	680003	694406	645996	625497	645621
1.712	173.01096, 139.00256, 193.03426	Citric acid	[M-H-H2O]-, [M+H-3H2O]+, [M+H]+	173.0092, 139.00259, 193.0343	C6H8O7	KRKNYBCHXYNGOX-UHFFFAOYSA-N	77.1, 78.4, 86.6	173.01042:1592092 174.01377:186429 175.01713:36648, 139.00252:160300 140.00587:11072 141.00923:21542, 193.03439:131239 194.03774:10121 195.0411:2231	57.03567:217 67.01895:750 83.01286:97 85.02947:1611 111.00831:176 166.82547:70, 51.02367:286 53.03934:219 54.03403:61 55.01683:191 55.05422:540 56.04922:87 62.96336:133 65.03855:161 67.05273:204 68.99735:1637 69.01168:81 74.98998:65 77.03901:118 79.05609:78 80.97453:450 83.04833:135 98.98294:107 109.05383:58 121.08286:117, 55.01894:254 55.02382:58 55.05327:218 57.03286:73 60.04466:119 61.02821:78…	15921679	16819752	15799831	19600400	19478646	19415784	12690315	13471793	13472806
1.74	138.091	2-[4-(Hydroxycarbamoyl)phenyl]-N-(2-hydroxyethyl)-N-phenylacetamide	[M+H-C9H7NO3]+	138.091	C17H18N2O4	RFAZNTABYJYOAR-UHFFFAOYSA-N	74.1	138.09129:87076 139.09464:24990 140.098:3459	51.02341:211 55.01835:351 55.05637:90 65.03745:127 66.05228:92 67.01831:110 68.99678:811 70.06561:103 77.03782:436 80.0485:143 80.97351:215 81.03362:59 83.04919:98 91.05589:78 92.0505:218 93.0552:229 94.0655:428 95.04806:53 117.05659:90 118.06233:104 119.0683:53 120.08001:653 121.08694:65 122.0575:169	1219932	1369679	1396573	1441232	1466672	1480856	631519	699336	674661
1.76	113.035	3-(2-Hydroxy-4-oxo-1(4H)-pyrimidinyl)propanoic acid	[M+H-C3H4O2]+	113.035	C7H8N2O4	LREWQDQQBBUISJ-UHFFFAOYSA-N	66.3	113.03452:230168 114.03787:14802 115.04123:18788	53.00143:155 55.02876:531 55.0537:106 56.027:89 60.04449:130 70.02824:331 71.0724:58 72.08151:236 96.00891:128 97.07655:95	1599848	1608698	1558224	2242811	2256728	2260012	1636747	1599184	1633929
1.76	245.077	Uridine	[M+H]+	245.077	C9H12N2O6	DRTQHJPVMGBUCF-XVFCMESISA-N	86.6	245.07693:146630 246.08028:16966 247.08364:9880	53.00197:134 55.01785:318 55.05618:194 56.04976:199 56.05847:92 57.03378:497 58.0272:113 59.04853:120 61.01043:64 69.03323:130 69.07061:137 70.02924:867 71.01211:133 73.02854:77 73.06511:140 79.0535:98 81.01923:77 84.95944:92 86.02422:449 95.02163:149 95.04733:105 96.00735:698 96.08118:117 98.98441:74 110.09708:51 113.03426:4514 113.04527:241 113.05457:168 113.06467:65 114.03345:348 114.10279:65 …	1110560	1172079	1159402	1631207	1670497	1669406	1176294	1158913	1189828
1.779	295.103	4-(.beta.-D-Glucopyranosyloxy)benzyl 3-(.beta.-D-glucopyranosyloxy)-2-(((2Z)-3-(4-hydroxyphenyl)prop-2-enoyl)oxy)-3-methylbutanoate	[M-H-C22H22O8]-	295.103	C33H42O17	LZXXRASHAINSDN-ZLFKWPTHSA-N	90.7	295.10358:484881 296.10693:72595 297.11029:58799	51.02462:64 55.01853:189 56.99815:128 59.01406:8260 59.02938:376 59.03646:134 59.04165:62 59.04798:56 59.2986:120 59.36884:57 69.70789:101 71.01445:1156 71.02328:74 83.01392:412 85.0309:990 87.00796:107 88.37372:100 89.02356:528 90.03127:79 101.02473:558 105.02116:61 113.02632:186 119.03548:84 126.36473:63 129.0195:55 133.05299:68 133.7047:60 159.04672:87 171.04671:138 219.39636:93	4713996	4772604	4751499	4038649	4067087	4051770	3766003	3751932	3726188
1.785	147.03	D-(-)-Citramalic acid	[M-H]-	147.03	C5H8O5	XFTRTWQBIOMVPK-RXMQYKEDSA-N	68.9	147.03008:829191 148.03343:71146 149.03679:27968	51.02479:65 57.03519:2481 57.0502:84 59.01414:487 60.01542:95 67.05744:134 85.02956:435 87.00854:714 123.04268:82	11329681	11392335	11263117	9981490	10537815	9977058	5035802	4946136	5018616
1.798	179.056	2-Deoxy-D-ribose	[M+CHO2]-	179.056	C5H10O4	ASJSAQIRZKANQN-CRCLSJGQSA-N	66	179.05595:115741 180.0593:8221 181.06266:103106	51.02429:869 55.01934:123 59.01377:378 65.04105:82 67.01926:1236 67.03539:54 67.06178:52 68.99584:66 69.03497:5808 69.04361:125 69.05194:283 69.05959:79 69.17107:73 69.32056:51 71.01439:551 75.00832:77 89.04737:72 90.41358:72 95.05016:519 109.02937:354	1243651	1229408	1189975	1657891	1610810	1612038	2177945	2075886	2119236
1.798	169.051	DL-3,4-Dihydroxyphenyl glycol	[M-H]-	169.051	C8H10O4	MTVWFVDWRVYDOR-UHFFFAOYSA-N	81.3	169.05077:628005 170.05412:91447 171.05748:11805	53.03996:171 57.03371:192 65.03998:235 66.042:106 67.02111:169 67.05801:83 68.02079:153 69.03473:57 77.04029:61 78.04341:337 79.02072:143 81.03506:168 85.02927:122 91.01957:159 93.03373:162 95.01351:256 96.05213:108 105.03522:188 106.03895:232 107.05032:300 108.02148:599 108.03697:69 121.02879:106 122.03674:1908 122.05754:84 123.04514:838 133.02785:166 151.04369:122	6323064	6341290	6429840	5109482	4979758	5056334	1963756	1948512	1958015
1.8	133.014	Malioxamycin	[M-H-C5H10N2O]-	133.014	C9H16N2O6	KXQRAPMNPUXYGT-VDTYLAMSSA-N	86.6	133.0143:699028 134.01765:39284 135.02101:18459	59.01462:72 71.01431:1005 71.02474:61 72.9931:433	12502796	12152458	11782509	8916954	8893610	8721871	13547684	13263401	13707760
1.84	153.055	5-Hydroxydopamine	[M+H-NH3]+	153.055	C8H11NO3	LCAINUZZHIZKKS-UHFFFAOYSA-N	87.8	153.05463:261096 154.05798:32075 155.06134:31331	51.02399:341 51.9395:102 53.03833:238 55.01848:205 55.05603:167 63.02275:312 64.02779:61 65.0395:658 65.04795:71 70.06616:65 77.03856:4653 77.04961:231 77.0564:197 77.06247:66 78.04144:665 78.04808:73 79.05441:1426 79.06387:99 80.05724:178 83.04526:58 84.96113:58 89.03909:603 92.04848:134 104.06416:143 105.03487:107 105.04406:489 107.0502:548 110.03773:232	3157741	3190266	3039738	3381366	3394648	3423927	1405736	1431293	1462572
1.84	130.05	L-Glutamine	[M+H-NH3]+	130.05	C5H10N2O3	ZDXPYRJPNDTMRX-VKHMYHEASA-N	83.1	130.04985:129077 131.0532:10659 132.05656:7157	55.01798:88 56.04928:1494 56.06303:85 60.05457:52 70.06538:607 71.0665:73 72.0032:99 84.04283:390 84.08289:122 105.04411:135	1744211	1764530	1681970	840342	819537	807251	315478	299489	308183
1.881	161.046	3-Hydroxy-3-methylglutaric acid	[M-H]-	161.046	C6H10O5	NPOAOTPXWNWTSH-UHFFFAOYSA-N	77.6	161.04544:432843 162.04879:38761 163.05215:10374	57.03502:1598 57.04237:72 57.05015:73 58.03841:439 59.01449:212 98.63293:53	6458324	6278248	6413425	5256982	5338550	5278180	2573259	2548622	2635856
1.906	363.12988, 201.07718	Harpagide	[M-H]-, [M-H-C6H10O5]-	363.1297, 201.0768	C15H24O10	XUWSHXDEJOOIND-YYDKPPGPSA-N	74.5, 64.7	363.12949:358737 364.13284:69019 365.1362:550146, 201.07701:843973 202.08036:97978 203.08372:32060	55.01971:116 57.03609:400 59.01435:4161 59.02718:210 60.01776:147 67.01633:158 69.0354:601 69.04285:60 71.01407:1709 71.04952:105 73.02906:452 83.01611:108 85.03088:224 89.02364:1572 89.04179:82 95.01459:67 95.05083:88 100.01284:77 100.04139:162 101.02449:734 113.0235:488 114.02956:117 121.03621:116 121.06795:143 125.06013:179 128.06935:223 133.01982:55 137.02286:130 139.03952:126 140.07291:82 14…	11522347	11451408	11333260	13965448	13658750	13506653	12407325	12330217	12390624
1.91	137.06	2-(2-Hydroxyethoxy)phenol	[M+H-H2O]+	137.06	C8H10O3	AMCOCUDBDKVWRZ-UHFFFAOYSA-N	83.6	137.05989:883868 138.06324:107286 139.0666:19607	50.01464:156 51.02239:178 51.71498:50 53.03824:269 54.04277:184 55.01722:138 55.05552:136 63.02318:108 65.03859:3433 65.05608:117 66.03409:107 66.0415:212 66.04659:203 66.05579:52 67.05521:106 68.99619:123 75.02362:205 77.03838:203 79.01961:98 79.04221:103 79.05433:304 81.03562:101 81.06841:195 90.04727:141 91.05441:1785 91.07314:50 93.05442:79 94.04159:694 94.06433:326 107.04997:89 112.04321:54 …	12859288	12986915	12770503	3679980	3721169	3782806	5116156	4997045	5131578
1.919	117.023	Methylmalonic acid	[M-H]-	117.019	C4H6O4	ZIYVHBGGAOATLY-UHFFFAOYSA-N	78.4	117.0213:1733054 118.02465:174649 119.02801:57536	55.01965:170 59.01335:110 65.01707:79 73.03011:1160 73.04693:70 73.13735:62 80.89977:51 92.02759:87	18746190	18967612	18735288	17890886	17889998	17836870	5048845	4973607	5049320
1.928	365.145	Propan-2-yl 6-O-(4-carboxy-3-hydroxy-3-methylbutanoyl)-.beta.-D-glucopyranoside	[M-H]-	365.145	C15H26O10	WAZVVEWWTPKVME-HOVKHMQVSA-N	68.6	365.14526:447208 366.14861:84165 367.15197:16073	55.01762:62 57.03539:298 59.01367:1264 59.02882:67 60.01825:76 69.03657:169 71.01488:797 73.03047:248 74.02475:225 81.03535:114 85.02982:435 87.01038:75 89.02535:835 89.03465:51 90.02937:113 95.01413:218 99.00703:92 101.02404:295 109.03062:170 111.04467:88 113.02499:698 115.0024:201 115.02899:111 123.08337:80 129.01778:78 131.03241:177 136.98396:60 139.04092:117 139.0748:89 154.00079:118 157.0874…	6526696	6504991	6459348	2064933	2004310	2081637	3684810	4029119	4095110
1.972	143.107	3-Methyl-1-cyclohexanecarboxylic acid	[M+H]+	143.107	C8H14O2	CIFSKZDQGRCLBN-UHFFFAOYSA-N	83.3	143.10674:482551 144.11009:55808 145.11345:4516	51.02384:198 52.0279:130 53.039:435 55.01663:85 55.05457:524 58.06418:115 60.9871:103 65.03826:1234 66.04173:82 67.04522:97 67.05447:951 67.06189:54 68.0583:216 70.06662:213 70.07314:57 77.0388:2958 77.04589:107 77.05725:119 79.05454:5827 79.07211:245 79.08028:67 80.0577:264 81.03339:52 81.07047:481 83.04813:169 84.08447:54 90.04228:81 91.05415:3273 91.07374:124 91.08121:50 92.05582:258 92.0611:2…	9481517	9594378	9597532	2471714	2464982	2438808	711769	725001	703921
1.972	107.086	1-Ethynylcyclohexanamine	[M+H-NH3]+	107.085	C8H13N	GDKOYYDQISQOMH-UHFFFAOYSA-N	79.5	107.08565:376521 108.089:41110 109.09236:7661	51.02276:518 55.05501:176 64.02644:202 65.03912:901 65.05011:53 65.05583:60 66.04686:78 77.03934:443 78.04143:214 79.05424:553 89.04006:184 91.05244:177 105.04547:50	7270840	7320763	7285664	1932389	1970302	1940388	638526	640242	620033
1.972	125.096	Dihydrojasmone	[M+H-C3H6]+	125.096	C11H18O	YCIXWYOBMVNGTB-UHFFFAOYSA-N	75.5	125.09602:179482 126.09937:19076 127.10273:2052	51.02337:104 53.03934:200 54.0405:149 56.02694:90 65.03986:606 66.0414:71 67.05466:200 77.03846:1472 77.05553:64 78.04395:118 79.03649:102 79.05482:549 80.05788:293 81.07008:629 81.07728:72 82.07197:112 86.05895:179 89.03815:79 91.05441:620 92.05701:174	3408218	3419606	3443698	912008	881682	878389	284926	296194	296081
1.984	284.099	Guanosine	[M+H]+	284.099	C10H13N5O5	NYHBQMYGNKIUIF-UUOKFMHZSA-N	78.4	284.09909:193875 285.10244:27663 286.1058:5654	54.03384:98 55.01804:219 57.03512:86 58.06668:85 69.03476:71 70.06536:1715 70.0825:72 71.06916:114 72.08202:155 73.02908:330 73.06255:193 74.06023:140 77.03656:54 79.0541:267 79.53986:63 81.034:116 83.04884:54 85.02985:61 87.04696:112 87.0789:663 87.08974:65 93.0687:59 95.04986:80 98.97597:127 100.08478:98 103.05341:114 109.04066:60 110.03465:279 113.06031:170 113.07108:123 114.10148:289 115.0377…	2922307	2992886	2885976	1214374	1211197	1209774	923637	937743	926454
1.988	197.081	Albiflorin	[M+H-C13H16O7]+	197.081	C23H28O11	QQUHMASGPODSIW-IHQQOQPXSA-N	66.5	197.08084:273059 198.08419:33583 199.08755:8162	55.01966:140 55.05383:165 59.04949:75 66.0405:69 67.05489:414 71.01304:68 73.02631:108 77.0395:216 79.05405:346 79.06458:58 81.06898:1085 82.06604:271 83.04843:107 87.04485:55 91.05422:710 92.05762:581 93.07069:344 94.04047:493 94.06034:71 94.06635:179 95.06878:208 95.08376:100 95.09325:59 105.0182:90 105.0424:113 105.0696:646 106.06416:84 108.055:94 109.0862:132 118.06417:1058 119.0479:144 119.0…	1804904	1800873	1838566	3758244	3737369	3811024	4853408	4778267	4804034
2.007	95.0857	exo-Norborneol	[M+H-H2O]+	95.0855	C7H12O	ZQTYQMYDIHMKQB-UHFFFAOYSA-N	76.2	95.08556:16489 96.08891:2786 97.09227:7043	53.03901:89 55.02891:244 56.96395:161 65.03834:169 68.05847:122 77.03751:99 79.05325:90	280320	280852	273361	92204	88327	93311	94322	92270	89397
2.044	177.097	6-[(E)-But-2-en-2-yl]-4-[6-[(Z)-but-2-en-2-yl]-2,4-dihydroxy-3-methylbenzoyl]oxy-2-hydroxy-3-methylbenzoic acid	[M+H-C13H14O5]+	177.091	C24H26O7	LFTHRDXERPBJOF-NTLHZVPKSA-N	68.5	177.09669:1939438 178.10004:133279 179.1034:30774	51.02353:273 52.03185:101 53.0393:1477 53.04465:89 53.05404:66 54.04047:119 55.01799:371 55.02845:540 55.03418:81 55.05412:1875 55.06057:124 55.06923:69 56.03729:596 56.04868:347 56.05853:194 57.03426:521 57.0705:68 59.01325:795 59.04799:9140 59.06388:281 59.06939:127 60.05531:735 61.01014:110 62.01934:137 63.02629:538 65.03883:3451 65.0462:146 65.0537:200 65.06061:63 66.02792:54 66.04223:337 67.…	26129860	28613200	28979876	25435848	23625516	24446792	26723124	26236752	25529160
2.048	162.09	2-Bromo-N-(2,4-dimethylphenyl)acetamide	[M+H-HBr]+	162.091	C10H12BrNO	BVWPKNUTPOHFIR-UHFFFAOYSA-N	72.1	162.08951:199423 163.09286:8123 164.09622:0	51.02115:174 53.0382:155 54.04424:64 55.05462:309 56.04805:121 57.04414:91 59.04937:363 60.05497:118 62.01823:94 63.0263:74 65.03694:93 66.04514:110 66.0509:59 69.03265:217 70.06311:161 71.05135:305 73.04565:52 77.03801:403 78.04332:78 79.05382:127 81.06998:161 85.02673:126 89.03694:74 90.04669:54 91.05246:463 92.04892:353 92.05572:102 93.05887:205 93.07042:82 94.06661:232 95.04874:110 103.05366:…	2662572	2719968	2603642	1400982	1417253	1445578	1350621	1325003	1367231
2.075	164.071	4-(4-Methylpiperazino)benzoic acid	[M+H-C3H7N]+	164.071	C12H16N2O2	UCFZVQHKTRSZMM-UHFFFAOYSA-N	81	164.07062:119976 165.07397:29267 166.07733:22420	55.02815:56 56.0571:101 56.96528:93 62.02066:56 63.0277:89 65.03957:138 66.04704:187 69.03136:69 70.06594:138 70.07122:64 77.03789:266 78.03262:136 78.04251:134 79.05251:151 80.04884:51 84.96041:287 91.05538:214 92.05102:87 93.05183:64 94.06271:110 97.06682:73 103.05647:244 104.05009:152 106.06471:267 110.03307:95 110.06103:167 117.05709:304 118.06498:3158 118.07617:208 118.08511:109 119.06945:34…	1445363	1507641	1515493	1396671	1409722	1400460	1435644	1443050	1472784
2.11	205.035	2-Hydroxy-2-(2-methoxy-2-oxoethyl)butanedioic acid	[M-H]-	205.035	C7H10O7	YUTUUOJFXIMELV-UHFFFAOYSA-N	87.4	205.03529:336862 206.03864:28115 207.042:14144	51.85252:55 53.02464:144 57.03468:392 58.03015:54 60.98759:117 67.01921:439 68.02212:86 71.05089:169 72.99401:585 73.03043:357 83.01293:65 87.00853:773 99.00918:165 111.00871:1109 112.01217:111 131.03087:77 143.03432:111	5192088	5314342	5371207	6057200	6157706	6224999	3629136	3790794	3986289
2.125	347.09882, 301.09277	4-Hydroxy-3-methoxyphenyl .beta.-D-glucopyranoside	[M+CHO2]-, [M-H]-	347.09836, 301.0929	C13H18O8	KWVHACHAQJFTLZ-UJPOAAIJSA-N	75.6, 79.1	347.0986:582367 348.10195:113970 349.10531:140948, 301.09253:99088 302.09588:21571 303.09924:5348	55.01953:73 57.035:209 59.01436:1158 60.95274:59 71.01431:2123 71.02206:56 71.03077:88 72.01891:220 72.9936:256 72.99947:61 73.02977:263 75.00845:174 83.01515:555 85.02972:344 87.00893:94 93.03544:156 95.05183:116 99.00861:83 99.04508:64 105.01932:2342 105.03348:130 105.72259:74 108.02216:81 111.04412:277 113.02212:95 115.00418:112 117.03533:66 120.99537:56 123.00878:2656 123.03087:90 123.04684:1…	8818281	8908067	8920362	3433738	3353025	3398135	7352844	7301094	7359349
2.152	477.16122, 317.12347	Kelampayoside A	[M-H]-, [M+H-C6H10O5]+	477.16141, 317.12311	C20H30O13	CKGKQISENBKOCA-NHBPFIHPSA-N	83.6, 70.5	477.16107:135438 478.16442:33852 479.16778:0, 317.12335:364223 318.1267:69668 319.13006:11623	53.04106:302 54.04237:136 55.01955:199 56.98182:68 57.03499:76 58.99715:193 59.01408:7874 59.02155:170 59.02966:297 59.03691:118 59.13329:80 60.01248:137 60.01832:137 69.03466:478 71.01414:10326 71.03139:411 71.03927:182 71.05431:81 71.0865:63 72.01794:364 73.03009:899 74.03185:65 74.99026:211 79.01932:376 80.57845:111 81.03374:676 81.04299:104 82.03664:63 83.01328:656 84.7012:66 85.02918:1172 85…	918620	950382	941185	2822414	2718966	2897399	1092189	1084073	1093486
2.18	433.13516, 227.09184	Secologanin	[M+CHO2]-, [M+H-C6H10O5]+	433.13519, 227.0914	C17H24O10	CSKKDSFETGLMSB-NRZPKYKESA-N	65.5, 82.2	433.1351:295125 434.13845:73869 435.14181:24672, 227.09169:943172 228.09504:126383 229.0984:57778	59.01428:1289 59.02283:77 69.03429:160 69.04146:55 71.01469:1385 73.0284:146 82.70834:56 85.02848:344 87.00978:142 89.02507:426 95.0509:115 97.02894:53 101.0236:405 111.01056:99 113.02279:471 115.03548:115 118.98051:53 119.03325:120 120.99556:458 124.01617:169 125.02436:552 129.05383:107 133.01418:102 135.07811:66 137.02522:87 137.06073:785 139.00217:156 139.03798:53 140.08138:140 141.04805:73 14…	11545666	11756171	11485578	16585835	16598405	16719615	7038870	6908776	7110267
2.272	123.08	(1R,6S)-Bicyclo[4.1.0]heptane-7-carboxylic acid	[M+H-H2O]+	123.08	C8H12O2	PNTAWGJKWLLAAW-MEKDEQNOSA-N	81.8	123.08043:127837 124.08378:12466 125.08714:10778	51.02392:183 53.03926:382 55.05435:866 65.038:277 67.00402:74 67.05461:367 77.03839:281 78.04102:94 79.05323:174 79.05944:126 80.05556:109 81.03245:170 81.07018:129 81.07558:62 84.9603:151 95.05022:76 96.04479:105 105.04738:105 114.10274:60	2811906	2834403	2737012	558708	566190	544501	361384	371201	365186
2.292	155.07	1,3-Cyclohexanedicarboxylic acid	[M+H-H2O]+	155.07	C8H12O4	XBZSBBLNHFMTEB-UHFFFAOYSA-N	69.2	155.07011:130322 156.07346:14077 157.07682:16325	53.03884:277 54.04225:71 55.01802:119 55.05474:839 55.06015:73 66.04177:129 72.98606:120 77.03866:962 79.0548:554 79.0647:61 81.07144:238 83.04993:72 91.05457:133 93.07005:110 94.03933:69 96.05659:73 96.57069:167 146.09416:95 154.90749:99	1260112	1271136	1272091	867824	901868	897400	1598644	1561727	1479259
2.294	105.07	3-Methylbenzenemethanol	[M+H-H2O]+	105.07	C8H10O	JJCKHVUTVOPLBV-UHFFFAOYSA-N	87.6	105.06983:120014 106.07318:14965 107.07654:21886	51.02264:850 52.02652:138 53.03939:55 55.01678:180 60.98738:137 65.04028:222 67.0565:109 77.03835:2150 77.0497:100 77.05596:91 78.04123:107 79.05621:175 91.05621:202 105.04472:239	2305886	2261186	2213914	687928	681432	678212	457071	463440	459202
2.299	463.145	Diderroside	[M-H]-	463.146	C19H28O13	OPKOYMHTMXJHRG-GUDQPSSMSA-N	70.3	463.1452:47594 464.14855:12662 465.15191:4796	59.014:385 69.03381:200 71.01311:152 71.89974:52 73.02802:55 81.03332:53 89.02498:898 89.04256:61 95.04931:431 97.02708:109 101.02579:269 103.03909:140 111.00894:238 113.02539:216 113.73977:57 119.03463:196 121.02972:92 125.0246:185 127.03948:1040 127.04978:81 131.03416:117 139.00279:335 145.09047:109 149.04391:75 172.97804:121 173.0453:246 174.08647:79 181.04991:141 181.0704:129 183.06706:141 18…	522561	539316	508758	356141	359154	358659	433525	432234	428512
2.31	141.091	(1-Hydroxycyclohexyl)acetic acid	[M+H-H2O]+	141.091	C8H14O3	AADJJWDBCQRALD-UHFFFAOYSA-N	83.2	141.09099:326461 142.09434:34560 143.0977:21186	51.02322:104 53.03943:516 55.01783:163 55.05421:930 56.02313:74 56.94309:99 57.03341:368 65.03764:115 67.05409:1182 68.04841:122 68.9842:67 77.03869:1643 77.05173:66 79.05455:804 80.05717:166 81.0337:484 81.0705:368 83.05269:80 91.05405:348 95.05011:101 95.0845:108 97.02805:127 97.06562:63 103.05489:154	6933469	6991058	6774212	1181464	1175748	1183136	629682	371921	8152
2.324	218.103	Pantothenic acid	[M-H]-	218.103	C9H17NO5	GHOKWGTUZJEAQD-UHFFFAOYSA-N	72.6	218.1032:83144 219.10655:11139 220.10991:2423	53.0398:57 57.0361:62 59.01321:233 71.01311:160 71.05077:772 72.05451:187 81.03506:114 86.07018:62 87.00889:114 88.04092:126 88.04778:55 92.02373:108 92.34325:63 99.04465:113 110.63732:109 116.07221:96 119.03674:359	935843	978120	964354	763195	758334	745936	534495	538951	540630
2.38	152.107	4-Amino-2,3,6-trimethylphenol	[M+H]+	152.107	C9H13NO	OZIFWVTUTMBIOH-UHFFFAOYSA-N	69.1	152.10692:91980 153.11027:11230 154.11363:2917	53.0386:67 55.05457:275 55.06278:51 63.02179:99 65.0386:257 70.97997:76 77.0388:216 80.04862:170 81.05436:61 81.07023:164 91.05413:604 92.04915:594 93.05541:376 93.0675:173 94.06566:744 94.07723:53 105.05745:106 106.06884:83 118.0649:159 120.0714:103 120.08092:718 122.06003:63 125.08241:61	299232	306372	339952	1566115	1643030	1689315	624558	659712	701643
2.433	169.049	2,6-Dihydroxy-4-methylbenzoic acid	[M+H]+	169.049	C8H8O4	YBZAVRDNSPUMFK-UHFFFAOYSA-N	69.3	169.04941:78427 170.05276:14820 171.05612:64010	51.0215:231 53.03972:308 53.94072:53 54.04288:58 55.01897:274 55.0555:279 59.04739:352 65.03751:217 66.04337:84 67.05556:135 68.0253:168 68.05739:177 68.99706:251 69.06953:50 70.06573:85 77.03845:350 79.05367:168 81.03388:98 81.04451:101 81.07027:252 82.05219:57 83.05119:150 87.07412:80 91.05482:748 91.06245:59 93.03505:272 95.0589:65 95.08466:104 96.053:59 97.07617:140 105.04507:74 105.07218:59 …	1495720	1518184	1471941	408669	405342	405445	174357	170105	175404
2.457	127.039	5-(Hydroxymethyl)-2-furaldehyde	[M+H]+	127.039	C6H6O3	NOEGNKMFWQHSLB-UHFFFAOYSA-N	73.2	127.03905:68136 128.0424:6664 129.04576:14177	53.03829:332 55.0545:223 68.99742:58	1241299	1231881	1201134	490338	486343	477529	345354	408103	619617
2.525	139.075	5-Norbornene-2-carboxylic acid	[M+H]+	139.075	C8H10O2	FYGUSUBEMUKACF-UHFFFAOYSA-N	70.6	139.07513:57579 140.07848:5483 141.08184:16282	55.0179:878 56.94317:157 67.05543:258 68.98147:123 68.98682:52 77.0375:91 79.05326:70 81.03407:94 82.03585:115 95.01135:61	1146022	1165880	1214082	407257	400069	381694	252882	243914	242608
2.55	621.242	10H-Phenothiazin-10-yl(piperidin-1-yl)methanone	[2M+H]+	621.235	C18H18N2OS	ZYAXTAFPNAMCKA-UHFFFAOYSA-N	71.4	621.24139:929038 622.24474:468511 623.2481:96050	114.10298:546 115.10664:207 128.07823:171 130.05237:113 146.05907:142 167.06853:130 178.08717:151 196.09715:2380 196.12643:115 196.14038:149 197.09709:240 204.10442:110 222.11545:71 237.10558:121 249.01022:88 249.12347:274 265.11615:143 267.06418:160 267.07629:95 267.13394:36018 267.16608:1561 267.327:61 267.38116:66 267.68759:85 268.13745:6598 268.16995:226 268.43246:90 269.1395:244 270.1427:130…	6057042	6037824	6053650	6747486	6653698	6638797	6569844	6642514	6532256
2.652	153.091	3-Isobutylpentanedioic acid	[M+H-2H2O]+	153.091	C9H16O4	UATSLDZQNXAKMA-UHFFFAOYSA-N	78.4	153.09097:386204 154.09432:44048 155.09768:9415	53.03916:530 54.04103:55 55.01912:71 55.05417:524 56.9629:127 63.02375:171 64.02444:112 65.03856:1300 65.05453:72 67.05514:198 68.99807:68 73.02978:83 77.03905:867 79.05402:431 79.06178:71 80.05887:73 81.06931:343 81.07785:75 83.04996:310 91.05428:2079 91.06473:56 91.0744:75 104.0567:98 105.04463:299 105.07029:61 109.06461:373 137.06195:119	4122770	4205912	4092254	4043965	4050994	3990582	5357114	5381733	5419484
2.671	461.168	Verbasoside	[M-H]-	461.166	C20H30O12	DORPKYRPJIIARM-GYAWPQPFSA-N	93.9	461.16757:1117530 462.17092:336007 463.17428:67449	51.02441:51 51.07701:178 55.01977:127 55.8669:64 56.02127:174 57.03519:355 59.01406:4152 59.02343:127 59.02949:210 60.01829:53 66.1384:64 66.47565:53 71.0142:5308 71.03119:182 71.0369:85 73.02935:207 83.0146:170 85.02977:3421 85.0386:181 85.04779:202 85.05463:59 87.03422:50 89.02484:3134 89.04469:117 89.05093:51 90.02786:118 95.01381:1052 95.3681:100 96.01924:62 96.96044:111 101.0234:1487 102.029…	2864967	2884707	2882462	9144357	8977985	8908392	5515750	5489686	5505536
2.706	389.109	2-(3,4-Dihydroxyphenyl)ethyl (1S,4aR,7aR)-1-(.beta.-D-glucopyranosyloxy)-4a-hydroxy-7-methyl-5-oxo-1,4a,5,6,7,7a-hexahydrocyclopenta[c]pyran-4-carboxylate	[M-H-C8H8O2]-	389.109	C24H30O13	KQBFNIVRWYGXRN-QJMXJWGSSA-N	79.2	389.10861:83393 390.11196:19112 391.11532:168437	57.0342:56 59.01382:1253 59.02176:113 59.16417:69 69.03299:233 71.0142:556 73.03069:85 83.0133:61 87.01148:101 89.02341:153 95.01472:91 101.02334:488 106.04378:131 111.08105:79 113.02505:209 121.0649:546 125.0606:162 125.09721:70 127.0682:104 139.00183:97 139.07495:275 147.04417:68 151.03836:75 151.07477:195 153.01521:132 155.06944:89 165.05484:216 187.05933:80 191.05251:189 209.05862:156 267.089…	1214378	1196937	1172999	1021647	1034105	993867	472791	480826	433054
2.794	403.161	1-O-((2E,4E)-9-Carboxy-8-hydroxy-2,7-dimethylnona-2,4-dienoyl)-.beta.-D-glucopyranose	[M-H]-	403.161	C18H28O10	JWAGJGCOOSEMAU-CGSVZCSKSA-N	76.1	403.16052:56794 404.16387:16376 405.16723:4782	51.02608:117 55.01925:2101 55.03147:94 57.03486:832 57.21843:51 58.00734:161 59.01418:20556 59.02953:771 59.03629:392 59.05001:164 59.05677:101 59.0659:72 59.09476:54 59.20968:55 59.22295:50 68.9996:85 69.03419:94 70.69476:68 71.01433:8911 71.03095:338 71.03899:162 71.04688:77 71.07113:109 73.02981:2387 73.04575:116 75.0095:169 83.01356:618 85.02987:3083 85.04852:84 86.00072:144 87.00968:400 87.0…	1802836	1782969	1751265	384128	371366	358614	110209	119927	109753
2.827	163.075	Methyl trans-cinnamate	[M+H]+	163.075	C10H10O2	CCRCUPLGCSFEDV-BQYQJAHWSA-N	81.8	163.07533:180291 164.07868:22681 165.08204:14890	55.05389:56 57.03492:85 65.03977:69 66.04538:105 69.03362:54 74.05077:73 77.03883:1027 79.05411:220 89.03976:78 90.04503:118 91.05409:249 92.0498:64 95.04887:95 103.05396:1815 103.07648:54 104.05637:185 105.04449:132 105.06819:67 118.06591:57 131.05142:52	2369369	2409416	2352361	886863	873918	861773	3081859	2989983	3058489
2.827	131.049	trans-Cinnamic acid	[M+H-H2O]+	131.049	C9H8O2	WBYWAXJHAXSJNI-VOTSOKGWSA-N	82.7	131.04927:78263 132.05262:9587 133.05598:10085	51.02408:380 65.0369:247 77.03893:1436 77.05367:51 91.05305:78 103.05344:302 104.06126:259 105.04399:218 115.09016:64	1036057	1023377	1000306	344176	353039	344852	1314330	1312171	1325832
2.88	114.103	1-Pyrrolidinecarboximidamide	[M+H]+	114.103	C5H11N3	PIGIRWPZTWLVLB-UHFFFAOYSA-N	93.1	114.10284:1057508 115.10619:71650 116.10955:43859	55.02912:5716 55.0435:245 55.05373:995 55.06818:83 56.02614:193 56.03382:133 56.05765:204 58.06562:76 60.04436:157 72.05528:189 72.08096:1418 72.0912:70 72.09877:58 72.21621:50 73.08328:292 97.07598:1617 97.09296:74 114.10356:109	13953430	13909259	13728411	9276137	9153869	8934107	12446471	12338461	12410139
2.89	151.039	4-(1-Amino-2-carboxyethyl)benzoic acid	[M+H-C2H5NO]+	151.039	C10H11NO4	VVWNSICDBQHHFA-UHFFFAOYSA-N	82	151.03893:262455 152.04228:25909 153.04564:48883	51.02345:424 52.02689:93 53.03817:462 55.01901:128 55.05524:155 60.98484:80 65.03836:447 67.05517:310 68.02132:180 68.05585:54 68.98184:228 71.01263:188 77.03855:2808 77.05654:116 77.06379:64 78.04138:131 79.05374:1317 81.06935:337 91.05456:798 93.07003:55 95.00006:100 95.04984:186 96.98743:74 105.03303:111 105.04424:275 105.05598:225 105.07091:75 107.04945:244 107.08505:68 139.58978:59	1023201	996369	1013119	3704690	3701687	3677314	2749437	2762305	2845354
2.957	167.07	4-({4-[(4-Chlorophenyl)sulfonyl]-1-piperazinyl}methyl)-2,6-dimethoxyphenol	[M+H-C10H13ClN2O2S]+	167.07	C19H23ClN2O5S	CNQVEYGVKCTFAV-UHFFFAOYSA-N	82.9	167.07036:239088 168.07371:28005 169.07707:904823	50.01622:128 51.02206:182 53.03861:264 54.04694:84 55.01807:234 55.05509:153 56.05693:200 57.033:101 59.01224:147 64.02983:182 65.04:526 65.04581:58 66.04708:367 67.05499:1081 68.0261:225 69.03168:105 69.06872:183 76.03049:101 77.03873:1772 77.04988:57 78.046:766 79.05361:872 81.06985:601 82.00591:98 82.04164:121 82.73622:153 83.06058:51 84.95822:216 91.05497:285 91.06723:56 92.05064:205 93.03351…	1950421	1957123	1944640	2258108	2389414	2340155	5220736	5137481	5395635
2.958	153.062	(3,4-Dihydroxyphenyl)ethanol	[M-H]-	153.056	C8H10O3	JUUBCHWRXWPFFH-UHFFFAOYSA-N	75.6	153.06139:2022584 154.06474:659271 155.0681:1141353	53.00413:92 53.04023:692 53.04866:51 54.04395:137 59.01395:191 65.04002:115 67.01943:391 67.05655:210 68.99325:153 69.03373:80 71.01432:102 77.03897:572 78.04383:157 79.05539:69 80.02701:77 81.0355:495 89.03937:113 93.034:911 94.03934:135 95.01079:79 95.04961:1003 105.03271:136 106.04201:486 108.02169:689 119.01264:166 121.02811:243 122.03749:2617 122.04736:121 122.05907:98 123.04453:4007 123.056…	17073810	17346118	17118344	28847466	29669678	29494040	26874012	27168342	27173548
2.985	751.26678, 375.13113	Loganic acid	[2M-H]-, [M-H]-	751.2666, 375.1297	C16H24O10	JNNGEAWILNVFFD-CDJYTOATSA-N	80.4, 71.6	751.26636:221122 752.26971:109472 753.27307:34192, 375.13043:1255333 376.13378:261521 377.13714:48195	59.01439:571 61.79862:53 71.01402:378 73.02827:359 89.02489:969 89.03591:93 97.02761:157 99.00722:292 101.02499:929 101.18356:53 111.07959:61 113.02489:286 119.0355:455 120.03761:163 125.02608:170 125.09583:64 127.03914:111 131.03679:125 135.02907:92 143.035:291 151.07555:235 161.04559:239 165.0907:108 167.10617:98 177.17914:153 179.05844:323 181.04913:134 187.09583:69 193.03613:127 195.06779:240…	14454676	14432077	14340063	25084978	25075262	24806386	14847252	14874247	14828063
3.042	268.13	Norcodeine	[M+H-H2O]+	268.133	C17H19NO3	HKOIXWVRNLGFOR-KUYPYUECSA-N	71.6	268.13437:2071632 269.13772:1901696 270.14108:358029	54.03183:103 55.01798:577 55.02617:55 55.05333:517 55.062:72 56.02162:101 56.05023:126 57.03412:94 57.07092:173 59.01295:368 60.05479:98 67.05476:109 69.06931:60 72.08025:120 73.02808:3036 73.04605:164 73.05332:76 73.06247:98 74.03297:182 77.03987:127 80.05108:56 81.06784:62 85.02675:65 88.0387:94 91.05308:646 92.05132:93 93.05614:82 93.06983:166 94.06628:69 95.04777:54 95.06756:114 95.0861:131 1…	24797512	22732400	24798370	24798810	22732386	24802980	26792988	26811084	26813030
3.049	161.06	[(1S,6S,7R)-6-Acetyloxy-1-(3-methylbutanoyloxy)spiro[4a,5,6,7a-tetrahydro-1H-cyclopenta[c]pyran-7,2'-oxirane]-4-yl]methyl 3-methylbutanoate	[M+H-C12H24O6]+	161.06	C22H32O8	PHHROXLDZHUIGO-VKLNETFXSA-N	76.6	161.05971:63723 162.06306:7449 163.06642:14264	51.02451:255 55.01792:216 56.05847:178 60.98731:107 75.02384:96 77.0386:800 78.04395:110 79.05408:243 91.05485:89 95.04993:89 103.05314:217 104.05618:70 105.06912:261 120.05788:218 128.04848:88	859804	842121	852951	931668	878037	866714	781295	802731	790427
3.049	181.086	2-Butenoic acid, 7-(acetyloxy)-3,6,7,8,9,10-hexahydro-6-hydroxy-2-methyl-10-oxo-2H-oxecin-3-yl ester	[M+H-C6H10O4]+	181.086	C16H22O7	GXBAKQFLYWSOJH-YTXTXJHMSA-N	80.8	181.08597:109093 182.08932:13627 183.09268:105358	51.02298:184 53.03907:313 53.04559:58 55.05508:98 57.03339:52 65.0395:126 67.05386:433 69.0341:82 77.02209:122 77.03807:844 78.04212:95 78.04811:127 79.05445:359 81.06892:58 91.05432:620 91.06575:219 93.06646:286 94.03898:184 94.07413:108 95.0134:60 95.0846:93 98.98312:74 99.04321:96 103.05247:185 105.04433:215 120.05782:53 121.06548:417 133.06125:85 161.05595:59	1563516	1543402	1487580	1501471	1502795	1484835	1537806	1571291	1584633
3.05	105.07	4-Methoxy-N-(2-phenylethyl)benzenesulfonamide	[M+H-C7H9NO3S]+	105.07	C15H17NO3S	IHDPRNVWTWLKNM-UHFFFAOYSA-N	83.8	105.06991:38272 106.07326:5171 107.07662:20589	51.02351:945 51.03727:53 53.0389:81 65.03819:261 77.03913:842 77.04684:74 78.04682:69 91.05558:201 105.04537:140	616769	613311	593515	616967	614584	623831	633217	608424	627676
3.054	391.16006, 229.11363	Loganin	[M+H]+, [M+H-C6H10O5]+	391.15991, 229.1071	C17H26O10	AMBQHHVBBHTQBF-UOUCRYGSSA-N	80.7, 79.2	391.16:258477 392.16335:50466 393.16671:10058, 229.11363:2072831 230.11698:823785 231.12034:102251	53.03746:249 55.01739:205 67.05293:84 69.03425:259 71.05142:205 72.08048:58 77.03819:172 79.05378:324 81.03273:547 81.07013:380 81.07731:85 83.04877:82 85.02889:129 93.06969:372 95.04981:70 95.08452:224 98.03183:127 100.11223:106 103.04277:78 105.06992:1956 105.08928:92 107.04974:352 107.08714:113 108.08697:120 109.06419:1520 109.08144:91 110.06221:90 111.04386:87 111.08086:213 114.1048:89 115.05…	51046910	50687223	50600392	49473970	49011473	49650253	47381440	47611677	48071107
3.072	179.07	Benzoic acid, 2,4-dimethoxy-6-methyl-, 4-carboxy-3-methoxy-5-methylphenyl ester	[M+H-C9H10O4]+	179.07	C19H20O7	DQQXVSVJAJUHOB-UHFFFAOYSA-N	73.7	179.07022:174654 180.07357:19983 181.07693:118867	53.03911:154 55.0176:155 55.05423:304 65.03984:102 67.05591:155 77.03846:1681 77.05365:98 78.04208:137 79.05315:364 80.04899:141 80.06197:143 81.06777:63 91.05446:688 92.05719:110 92.06428:52 93.07034:791 95.0493:119 102.04444:143 103.05422:207 105.04559:94 108.056:136 116.06017:77 120.05862:121 121.06386:399 134.07234:122 138.05409:95 147.04507:61 161.05824:141 167.07483:58	3519915	3615985	3461056	2185348	1922089	2002819	2013306	1993846	1815147
3.073	151.075	(+)-.gamma.-Tocopherol	[M+H-C19H38]+	151.075	C28H48O2	QUEDXNHFTDJVIY-DQCZWYHMSA-N	75.8	151.07527:217945 152.07862:20503 153.08198:43135	51.02248:105 55.01791:90 55.05508:240 57.03246:105 65.04099:61 66.04662:137 69.03406:100 77.03806:1116 77.04863:61 79.05397:556 81.06978:155 82.04185:51 83.04679:118 91.05347:161 93.069:178 103.05486:75 105.04673:77 105.06955:148 107.04959:79 111.07885:68 136.05052:67	3487244	3517036	3352306	2929178	2757681	3093822	3421475	3429082	3572357
3.074	211.099	Chlamydospordiol	[M+H-H2O]+	211.096	C11H16O5	BSXCHPRMOOSCRM-UHFFFAOYSA-N	84	211.09883:1994924 212.10218:424060 213.10554:43874	51.02343:488 53.03881:890 55.01804:2744 55.03315:86 55.05447:823 56.02242:88 56.05907:59 57.03411:280 59.01303:273 65.03967:79 66.04105:109 66.08656:71 67.01786:141 67.05399:1381 67.0682:52 68.05801:53 69.0332:251 69.06963:54 71.04911:1303 73.05609:74 77.03893:4604 77.04783:168 77.05718:246 77.06418:75 78.04221:360 79.01765:126 79.05454:5052 79.06446:226 79.07206:171 79.08028:95 80.05885:449 81.0…	36372564	36905384	36142868	36961188	36837552	37084716	35313852	35440244	35937908
3.104	109.065	6-Heptynoic acid	[M+H-H2O]+	109.065	C7H10O2	OFCPMJGTZUVUSM-UHFFFAOYSA-N	78.5	109.0647:58448 110.06805:7232 111.07141:22337	51.02177:103 53.03779:262 53.04545:70 54.04213:73 65.03835:189 66.04192:82 67.0505:77 81.03485:74 91.05573:59	945273	934838	876362	1011730	1025363	1004849	1048064	1073663	1020606
3.133	155.07	Pentanedioic acid, 3-(1E)-1-propen-1-yl-	[M+H-H2O]+	155.07	C8H12O4	MZNNPGRTALKBID-NSCUHMNNSA-N	82.2	155.07036:743464 156.07371:68461 157.07707:9963	51.02472:252 53.0389:588 54.04576:102 55.01862:274 55.05355:417 59.04807:187 60.04459:101 65.04083:149 66.04534:77 67.05541:694 68.99739:77 70.06562:63 71.05116:172 77.00697:72 77.04053:141 79.05458:468 80.05686:106 81.06999:668 82.0403:185 82.07306:116 83.05077:76 91.0543:142 92.05669:120 94.04263:123 95.04948:634 109.06557:917 109.08691:62 110.06972:93	11863141	11785362	11706921	12005844	11940025	12016959	11816603	11876988	12003511
3.16	329.08813, 659.18243	4-(Hexopyranosyloxy)-3-methoxybenzoic acid	[M-H]-, [2M-H]-	329.0878, 659.18286	C14H18O9	JYFOSWJYZIVJPO-UHFFFAOYSA-N	90.8, 82.2	329.08792:455918 330.09127:90279 331.09463:17811, 659.18231:68741 660.18566:29059 661.18902:9546	57.03487:278 59.01603:60 71.01601:144 85.02934:129 89.02485:51 96.9574:76 108.0218:3562 108.03505:178 108.04424:157 111.08398:64 113.02209:120 115.00591:133 123.03368:120 123.04483:1395 123.06115:59 124.0484:109 127.05953:52 128.07275:64 133.01437:52 138.03276:106 152.01073:1575 152.02969:64 152.43231:86 158.24057:83 158.92126:97 165.02138:134 165.66527:61 167.03561:616 168.03647:101 197.72198:81…	5407126	5382911	5353460	3271805	3310016	3238036	5996499	6092883	5982156
3.244	353.088	Neochlorogenic acid	[M-H]-	353.088	C16H18O9	CWVRJTMFETXNAD-OELDUEEWSA-N	79.1	353.08719:45750 354.09054:9857 355.0939:2956	79.0548:89 85.02958:335 86.03311:201 93.03558:50 94.02831:77 95.08401:102 107.05204:133 111.00856:147 112.08304:109 123.04711:103 127.03986:55 131.75119:67 135.04517:1254 135.06766:62 139.00026:160 153.05777:103 158.06059:92 173.0425:95 179.03462:203 180.09373:56 191.0547:361 241.0446:77	156798	148419	157816	243390	248631	236216	711305	702784	708501
3.262	345.122	Salidroside	[M+CHO2]-	345.119	C14H20O7	ILRCGYURZSFMEG-RKQHYHRCSA-N	90.9	345.12012:1420596 346.12347:300778 347.12683:52417	55.02041:306 57.03428:204 59.01432:9489 59.0285:395 59.03559:126 60.01878:336 61.01923:206 71.01357:2526 71.02396:103 71.03021:77 72.01859:112 73.0303:107 79.18843:64 85.02899:504 87.00558:175 89.0247:1736 89.03479:85 89.04512:79 90.0286:61 90.98391:101 95.01325:335 95.02069:75 95.04791:223 95.08622:52 99.00391:189 101.02377:1683 101.03423:118 101.04469:75 102.0299:212 111.08143:175 113.02399:930…	11495307	11381666	11435867	13115797	13126544	12996070	17885000	17828888	17753582
3.266	299.11374, 477.16052	Darendoside A	[M-H-C5H8O4]-, [M+CHO2]-	299.11359, 477.16141	C19H28O11	WWVATHTYIDDAQF-DERWZFJFSA-N	85.8, 76.7	299.11362:364749 300.11697:62994 301.12033:9437, 477.16074:18825 478.16409:5853 479.16745:3632	59.01392:2171 59.02139:77 59.02901:147 69.99876:103 71.01421:606 78.95919:172 85.02946:60 89.02641:107 93.0335:120 108.04551:82 119.03451:423 119.04191:56 119.05225:175 120.03895:168 137.06496:122 151.02133:200, 55.01818:150 59.0138:886 71.01443:776 73.03008:185 74.99176:69 79.05675:169 86.02505:136 86.03394:54 89.02335:1772 89.03232:181 89.04025:112 90.02802:76 95.01469:119 96.96937:133 99.00661…	2812687	2796132	2802413	3652817	3686778	3645265	6678094	6593583	6632747
3.304	197.081	4-(2-Methyl-6-oxopyran-3-yl)butanoic acid	[M+H]+	197.081	C10H12O4	QFJCZUUIDDALPA-UHFFFAOYSA-N	90.5	197.0813:1297964 198.08465:167010 199.08801:30951	51.02237:64 53.03909:706 53.04885:69 55.01873:840 55.02868:101 55.05423:1243 55.06248:70 56.05705:189 57.03362:121 59.05022:111 65.03842:768 67.03967:74 67.05453:2527 67.06853:106 69.03305:197 71.01284:187 71.04902:486 72.08197:172 77.03854:2098 77.05431:60 78.04133:257 79.05392:3704 79.07166:119 80.05896:59 81.03232:175 81.06947:3446 81.07934:183 81.08739:111 82.0747:101 82.85951:125 83.01173:80…	32453530	32409740	32116750	42038864	41823232	42068752	36205776	36452088	36710132
3.338	141.055	Endothal	[M+H-CH2O2]+	141.055	C8H10O5	GXEKYRXVRROBEV-UHFFFAOYSA-N	72.6	141.05472:62377 142.05807:4971 143.06143:5316	53.03834:406 55.05547:77 56.94128:157 58.06458:61 65.03899:222 67.05551:275 77.03988:246 79.05454:170 81.07133:231 91.05576:55 96.05251:59 105.03458:73	885315	893832	872343	1062350	1188576	1026456	1457180	1413584	1524495
3.339	183.065	Endothal dimethyl ester	[M+H-CH4O]+	183.065	C10H14O5	HGUPYDNRFPCLSC-UHFFFAOYSA-N	83.5	183.06532:678931 184.06867:71465 185.07203:35279	53.03786:130 53.04264:59 54.04409:65 55.0178:70 55.05468:166 56.94238:172 57.03428:81 65.03757:452 67.05409:2891 67.06354:60 67.07059:134 67.07941:62 68.05684:291 69.03581:71 77.03709:402 79.05389:663 81.06982:424 83.05019:136 84.04356:134 91.05361:554 93.03368:116 95.04773:772 96.05173:82 98.98362:74 99.05258:122 105.06789:289 106.06463:65 107.04966:247 109.06496:87 121.0629:62 122.06681:136 123…	8186254	8324982	8179274	10005201	9862501	9815706	12308905	12303918	12526185
3.39	100.076	4-Methylpiperidine-2,6-dione	[M+H-CO]+	100.076	C6H9NO2	OTQNZVVDFWNHDO-UHFFFAOYSA-N	74.9	100.07557:24296 101.07892:3264 102.08228:53911	55.01902:99 58.03:292 58.067:298 67.05116:128	323861	379552	345463	238918	234817	258369	334755	276773	282887
3.401	175.067	2-Isopropylmalic acid	[M-H]-	175.061	C7H12O5	BITYXLXUCSKTJS-UHFFFAOYSA-N	73.3	175.06935:2071435 176.0727:815551 177.07606:129392	57.03469:325 59.01415:2314 59.02817:82 69.07021:179 69.41467:63 70.03741:104 71.01435:299 72.98933:186 83.05435:171 85.06602:7326 85.08444:302 85.09158:100 86.06862:197 87.06999:56 113.06104:1531 113.07347:93 115.03918:1657 115.05241:151 115.06107:72 115.0799:54 118.049:112 131.07111:105 143.20744:59	34871772	34925460	34865744	37750308	39457888	39197468	26023054	26027344	26122312
3.419	431.15744, 450.1973	Osmanthuside H	[M-H]-, [M+NH4]+	431.15591, 450.19699	C19H28O11	IVRQZYXJBVMHCW-DERWZFJFSA-N	89.9, 67.5	431.15585:539210 432.1592:130588 433.16256:27330, 450.19681:74304 451.20016:19918 452.20352:6735	54.04274:158 59.01461:4099 59.0239:122 59.03016:210 59.03663:54 59.0631:127 59.3327:53 59.45208:77 60.01713:262 61.01736:153 69.55573:63 71.01414:2394 71.02441:103 71.03116:122 72.0181:188 73.02995:1134 73.04758:53 83.01305:78 85.02955:252 87.00855:87 89.02444:5050 89.04353:218 89.05274:65 89.33167:52 90.02909:430 91.03091:141 97.02882:271 97.03742:58 99.00869:2259 99.01912:146 99.05942:93 100.01…	1842177	1795347	1808437	3172942	3145593	3115398	14108370	14248885	14184330
3.456	153.019	Gentisic acid	[M-H]-	153.019	C7H6O4	WXTMDXOMEHJXQO-UHFFFAOYSA-N	82.5	153.0192:113675 154.02255:11813 155.02591:3780	53.04023:425 65.00129:298 71.01492:207 81.03495:83 95.16388:118 108.02141:1818 108.04171:50 108.822:65 109.02911:244 110.03295:178 123.05059:61	821322	816502	803665	2191852	2206518	2158720	193465	194960	196389
3.51	167.03481, 151.03911	Homogentisic acid	[M-H]-, [M+H-H2O]+	167.035, 151.039	C8H8O4	IGMNYECMUMZDDF-UHFFFAOYSA-N	66.8, 82.4	167.03493:37267 168.03828:5297 169.04164:2546, 151.03903:673142 152.04238:66189 153.04574:23497	68.999:62 69.03437:123 109.02956:420 109.04148:66 110.0316:87 121.02646:95 121.03515:109 122.03438:216, 50.01564:68 51.02287:1282 51.03695:62 53.00134:224 53.03974:222 54.00351:152 55.05341:143 56.02164:96 65.03898:509 67.05529:460 68.98176:114 70.9805:120 77.00412:59 77.03851:3443 77.04943:173 77.05614:147 78.04092:234 79.05408:502 80.05811:84 81.07037:109 82.07237:126 83.04707:50 91.05399:199 9…	964082	840974	874729	419226	392945	402081	23249	28101	22524
3.57	153.127	Linalool oxide	[M+H-H2O]+	153.127	C10H18O2	BRHDDEIRQPDPMG-UHFFFAOYSA-N	87.6	153.12733:114415 154.13068:12670 155.13404:0	51.0232:151 53.0386:470 53.05211:53 55.01784:135 55.05542:320 56.96537:192 57.03521:105 57.06011:136 65.0406:250 67.05369:618 69.03328:101 77.03873:459 79.05318:1028 79.07055:66 81.06937:942 81.07666:73 82.05293:122 91.05466:188 92.05824:113 95.049:186 105.04408:409 105.06839:92 109.0655:286 110.06793:178	854333	867493	872386	2461674	2398496	2403034	539306	554571	531476
3.58	185.083	3-Furancarboxylic acid, tetrahydro-4-methylene-5-oxo-2-propyl-, (2R,3S)-rel-	[M+H]+	185.081	C9H12O4	SRQUTZJZABSZRQ-NKWVEPMBSA-N	74.5	185.08113:1106717 186.08448:135548 187.08784:78648	53.03951:250 55.01892:359 55.02424:51 55.05401:1443 55.06476:123 57.03506:50 58.03748:193 58.93423:57 59.94092:130 65.03819:478 67.05367:2003 67.06448:105 67.07018:101 68.05926:288 69.07003:205 70.03685:63 77.03862:3743 77.04907:163 77.05633:137 78.04334:107 79.05421:1786 79.06316:133 79.07224:70 80.0563:135 81.07034:758 81.08056:75 81.99:57 83.08435:60 91.05418:2152 91.06595:124 91.07278:69 92.0…	20417148	20631228	20260298	7298666	7270635	7412257	1197680	1213216	1311879
3.58	203.091	5-Ethyl-7-hydroxy-2-methylpyrazolo[1,5-a]pyrimidine-3-carbonitrile	[M+H]+	203.093	C10H10N4O	BEASIHRTQREINR-UHFFFAOYSA-N	70.8	203.09134:76709 204.09469:9668 205.09805:56597	55.05384:785 56.05664:144 57.03439:219 60.05569:118 62.56025:56 65.03676:177 67.0546:1910 67.07063:58 68.05795:223 69.03465:208 69.0706:114 71.04941:102 73.08306:86 77.03882:1042 77.04754:52 78.04132:242 78.04582:242 78.05782:59 79.05331:1406 79.06905:78 80.05645:138 81.07044:598 82.99554:119 83.04841:342 84.05142:119 84.99902:94 91.05399:1170 91.06718:65 92.05989:96 93.06984:1463 93.09032:71 94.…	1853724	1940758	1798845	459322	459560	484439	76336	68793	70936
3.6	187.075	Coenzyme Q1	[M+H-C2H8O2]+	187.075	C14H18O4	SOECUQMRSRVZQQ-UHFFFAOYSA-N	70	187.07533:50990 188.07868:9012 189.08204:6573	55.01796:299 55.05395:96 58.067:64 67.05569:200 72.08182:59 72.9882:58 79.05193:81 83.05002:67 91.05412:411 93.07014:191 103.05618:66 105.07173:89 109.06264:98 115.05577:320 116.06172:118 128.06235:162 130.03917:54 131.05023:57 141.0685:180 141.08876:106 144.08249:109 165.07411:101 173.08434:82	508567	543778	479549	433005	430370	422997	599594	618737	628294
3.77	261.118	5-Homovanillylresorcinol	[M+H]+	261.112	C15H16O4	KPFFMALTIRFAHW-UHFFFAOYSA-N	67.3	261.11856:13202 262.12191:3007 263.12527:1934	53.0382:91 55.01712:442 55.05353:127 57.06998:524 59.0113:314 59.04785:128 67.05524:668 67.06316:76 68.99548:69 69.0331:263 70.06454:103 71.0498:193 72.04346:131 77.0387:1524 77.04929:58 77.05613:61 79.01644:53 79.05338:1369 79.06809:57 80.058:144 81.03237:68 81.07069:1065 81.08274:53 81.08853:61 83.01236:97 83.04871:82 86.07504:102 91.05418:5976 91.06594:317 91.07317:220 91.08253:79 92.0574:1159…	177389	167758	135462	295335	298711	299036
3.79	241.071	4,6-Dihydroxy-3-(1-hydroxyethyl)-5-methoxy-3H-2-benzofuran-1-one	[M+H]+	241.071	C11H12O6	BYTQIIPUIDTMNL-UHFFFAOYSA-N	71.3	241.07071:329993 242.07406:42153 243.07742:218566	57.07174:74 59.01432:92 59.04897:101 65.03839:967 66.04127:108 67.05401:660 77.03812:1503 77.06032:62 78.04093:145 79.05454:915 81.07024:237 81.50081:169 83.04948:56 91.05392:854 92.02507:86 93.03355:909 93.04446:55 93.07024:173 95.01447:76 95.04893:2222 95.0593:87 95.06851:89 97.02944:175 97.07592:65 103.05348:220 105.0344:335 109.02877:464 109.06548:360 110.97447:111 111.08073:224 118.06586:51 …	5941040	6067560	5777262	4641646	4654878	4713071	364329	401918	424917
3.84	114.103	(4-Aminobutyl)guanidine	[M+H-NH3]+	114.103	C5H14N4	QYPPJABKJHAVHS-UHFFFAOYSA-N	89	114.10267:185077 115.10602:10820 116.10938:41120	53.00298 102 38.801 53.03901 80 30.583 55.02914 2617 999 55.03498 132 50.496 55.04315 87 33.277 55.04817 56 21.488 55.05401 188 71.728 57.06986 139 53.08 60.04603 243 92.913 61.04757 81 30.912 70.06551 84 32.243 72.08167 544 207.698 77.00391 94 35.704 97.07672 321 122.408 98.07849 67 25.581 114.10159 176 67.259	6176876	6027544	5861074	3674165	3673402	3658168	4425225	4255082	4226480
3.85	145.065	Picoxystrobin	[M+H-C8H8F3NO3]+	145.065	C18H16F3NO4	IBSNKSODLGJUMQ-SDNWHVSQSA-N	70.8	145.06482:16023 146.06817:4055 147.07153:4029	91.0534:158 117.06996:103	101063	97034	97153	76551	85787	85238	355881	362943	357983
3.874	389.114	Secologanoside	[M-H]-	389.109	C16H22O11	RGTONEMDTVVDMY-UHFFFAOYSA-N	93.8	389.11331:1953718 390.11666:704725 391.12002:136759	51.02375:112 52.80367:61 55.02123:240 57.03369:103 59.01444:26515 59.03006:932 59.03577:597 59.05695:160 59.16584:72 59.17645:53 59.25128:57 59.28142:67 59.36504:91 59.37884:52 59.68457:51 59.79837:53 60.01755:709 60.03232:54 60.97012:59 65.03982:145 67.01701:200 69.03497:18867 69.04379:452 69.05153:767 69.05868:347 69.06682:182 69.08055:53 69.14806:55 69.23996:50 69.33884:71 69.35085:64 69.46301…	24887370	25214026	24854982	21432854	21404110	21341386	20755376	20611994	20799942
3.969	375.13	Mussaenosidic acid	[M-H]-	375.13	C16H24O10	VLCHQFXSBHIBRV-NJPMDSMTSA-N	70.6	375.12979:481710 376.13314:93740 377.1365:91461	59.01426:2710 59.02051:94 59.02937:66 60.01768:103 69.03423:68 71.01439:577 78.95934:101 85.03186:176 88.04071:204 89.02451:306 94.07352:72 95.01425:301 101.02417:135 106.04038:140 107.08572:320 112.98905:65 113.02314:176 121.06569:787 128.65303:88 135.02989:148 137.06091:86 139.0007:99 141.05777:57 142.06506:91 149.04036:68 151.0428:135 151.07605:3091 151.09283:166 151.28574:88 152.07971:449 153…	3070896	3069766	3012409	4193356	4153136	4102241	8788362	8847346	8725517
3.98	133.065	4-Ethylbenzoic acid	[M+H-H2O]+	133.065	C9H10O2	ZQVKTHRQIXSMGY-UHFFFAOYSA-N	63.9	133.06453:18611 134.06788:2381 135.07124:9556	51.02238:95 77.03969:615 79.05395:272 91.05611:54 94.04114:166	258396	284363	273159	245771	249723	270880	194625	194921	188159
4	261.097	Trimethoprim	[M+H-C2H6]+	261.098	C14H18N4O3	IEDVJHCEMCRBQM-UHFFFAOYSA-N	64.8	261.09708:232653 262.10043:31471 263.10379:11938	53.0382:91 55.01712:442 55.05353:127 57.06998:524 59.0113:314 59.04785:128 67.05524:668 67.06316:76 68.99548:69 69.0331:263 70.06454:103 71.0498:193 72.04346:131 77.0387:1524 77.04929:58 77.05613:61 79.01644:53 79.05338:1369 79.06809:57 80.058:144 81.03237:68 81.07069:1065 81.08274:53 81.08853:61 83.01236:97 83.04871:82 86.07504:102 91.05418:5976 91.06594:317 91.07317:220 91.08253:79 92.0574:1159…	2446937	2517282	2401290	3533186	3545997	3538277	719760	713762	726537
4.02	165.055	3-[(4-Chloro-3,5-dimethyl-1H-pyrazol-1-yl)methyl]-4-methoxybenzoic acid	[M+H-C5H7ClN2]+	165.055	C14H15ClN2O3	BLSYTCAUWBMMQT-UHFFFAOYSA-N	87.4	165.05475:361785 166.0581:35700 167.06146:1707781	51.0226:818 53.03929:614 54.03276:100 54.04089:148 55.01808:909 56.03638:82 57.03266:181 65.03822:2031 65.05348:104 66.04069:132 66.04715:624 67.05429:2453 67.06426:131 67.07031:100 68.05846:75 69.03364:182 69.06952:130 77.03873:8288 77.05692:222 77.0639:153 78.04132:471 79.05437:2984 79.06151:148 79.07409:105 80.05817:142 81.03278:542 81.07009:269 83.04942:77 84.96:183 91.05317:881 91.06152:106 …	4138013	4208662	4254761	8941568	9235168	11451280	8153702	8268562	7946334
4.07	209.044	Bergenin	[M+H-C4H8O4]+	209.044	C14H16O9	YWJXCIXBAKGUKZ-HJJNZUOJSA-N	73.8	209.04456:121034 210.04791:13744 211.05127:149988	53.03901:60 55.01786:96 56.00514:150 65.03871:1397 65.05545:67 66.02:92 66.04208:259 67.05448:809 67.07062:52 69.03397:186 73.06425:102 77.03844:763 77.04572:69 77.05581:54 78.04812:147 79.05392:766 81.06905:300 88.97979:91 89.04153:181 91.05471:403 92.02486:255 92.0479:119 93.0171:87 93.03305:1124 93.05433:59 93.07032:87 94.06272:73 95.04816:1012 95.05901:54 96.05141:90 105.03555:175 105.04531:8…	2667884	2816635	2946154	1748626	1955511	1719670	156875	149252	149706
4.17	107.049	4-Hydroxybenzenemethanol	[M+H-H2O]+	107.049	C7H8O2	BVJSUAQZOZWCKN-UHFFFAOYSA-N	92.3	107.04931:818853 108.05266:65348 109.05602:66596	50.01462:78 51.02298:4443 51.03431:273 51.04303:72 52.02909:271 53.03889:1250 55.05386:180 64.03165:128 65.03934:271 68.98405:113 77.0387:3845 77.04712:151 77.05673:143 78.04145:126 79.05147:60 79.05527:90 107.04972:93	2118962	2093792	1963188	27339266	27361578	27210526	39813084	39577796	39663716
4.171	181.086	3,5-Dimethyl-4-methoxybenzoic acid	[M+H]+	181.086	C10H12O3	WXVQURJGDUNJCS-UHFFFAOYSA-N	76.7	181.08606:719592 182.08941:77588 183.09277:19144	51.02376:96 56.94318:82 57.03379:81 61.02785:171 65.03777:367 67.05557:211 77.03858:1216 79.05435:716 79.06319:75 81.07084:116 91.05375:271 91.05923:141 95.04839:369 96.05537:94 98.98283:72 103.05365:175 104.05688:143 105.04388:160 105.07259:198 107.04868:2795 107.06934:132 107.07487:77 108.05212:155 119.0696:75 121.0385:96 134.03683:73 146.05934:55 178.0818:90	1389520	1357385	1389180	22210350	22070176	22223094	34731972	34399680	34725936
4.171	167.074	Asperlactone	[M+H-H2O]+	167.07	C9H12O4	VMLNPJDEXLLCQG-DGCAKLBHSA-N	82	167.07199:1940003 168.07534:319130 169.0787:1976268	50.62921:65 51.02344:953 51.03225:54 51.9409:85 53.03874:3323 53.05357:161 54.04232:250 54.04729:140 54.05201:109 55.01825:1883 55.02717:95 55.03344:91 55.05415:13504 55.069:485 55.07521:225 55.08238:131 55.08944:75 56.05788:412 57.03333:676 61.01179:130 65.03848:2231 65.04642:127 65.05236:112 66.04552:340 67.01932:109 67.05431:22104 67.07082:835 67.07687:441 67.09174:72 67.10004:126 68.05742:175…	6161330	6269554	6404635	80527832	76148056	76601720	98062240	98628584	98958600
4.181	199.098	Cyclohexaneglyoxylic acid, 2-oxo-, ethyl ester	[M+H]+	199.096	C10H14O4	SIQOFNOENHOIFT-UHFFFAOYSA-N	77.1	199.09694:1330784 200.10029:157961 201.10365:25203	50.02929:53 51.02348:202 53.03864:1336 53.04754:109 53.05357:77 54.04065:166 55.0179:609 55.02934:226 55.05503:695 55.20823:51 56.02333:186 56.05812:113 57.03423:637 57.0391:51 59.01322:1060 59.05002:334 59.07389:78 60.05264:162 65.03813:1292 65.04517:65 66.04501:164 67.01429:97 67.05413:6951 67.06326:220 67.07001:258 67.07725:98 68.05686:1005 68.06499:65 68.07323:83 69.03362:218 69.07003:819 69.…	2445342	2447979	2461335	45282416	45278888	45675356	62808716	62620212	63244844
4.22	169.089	1H,3H-Furo[3,4-c]furan-1-one, 6-heptyl-4,6-dihydro-	[M+H-C4H8]+	169.086	C13H20O3	RZJOQWGCSRXCLA-UHFFFAOYSA-N	88.5	169.08784:1950970 170.09119:348326 171.09455:111289	53.03903:2577 53.04566:77 53.05464:122 55.01812:1397 55.02705:101 55.05465:8769 55.06308:306 55.0698:313 55.07552:160 55.09007:50 55.30835:52 56.02061:175 56.05841:550 56.96643:76 57.03434:409 65.03857:1742 65.05469:60 66.04339:71 66.04763:136 66.0533:59 67.05443:12843 67.06287:358 67.07071:641 67.07729:240 67.08574:119 67.09298:98 67.3257:51 68.05814:1031 68.0666:107 68.07563:75 68.98251:370 69.…	106556960	106953920	104099744	106084816	106207176	105111192	14050998	10754630	11085183
4.226	225.11314, 227.12775	Tuberonic acid	[M-H]-, [M+H]+	225.1132, 227.12781	C12H18O4	RZGFUGXQKMEMOO-BSANDHCLSA-N	75.1, 76.5	225.11308:56289 226.11643:7413 227.11979:2753, 227.12791:54480 228.13126:7078 229.13462:0	50.61951:92 59.01417:1395 59.02195:87 59.0302:69 61.01751:143 68.99565:491 69.03372:160 71.01435:133 81.03532:99 95.05205:135 106.04305:79 115.32187:56 149.0602:77 161.05423:60, 53.03962:180 55.01718:470 55.02752:79 55.05561:497 55.93444:130 56.96324:96 57.07028:203 58.06519:59 60.08121:240 65.03836:451 67.05492:407 67.24708:50 68.05573:67 68.99633:84 72.07969:113 77.03833:535 78.043:235 79.05459…	1005368	1004248	986640	769444	804535	790374	272073	274538	271554
4.246	651.19342, 325.09393	Melilotoside	[2M-H]-, [M-H]-	651.19312, 325.0929	C15H18O8	GVRIYIMNJGULCZ-ZMKUSUEASA-N	87.4, 90	651.19287:204253 652.19622:90960 653.19958:24015, 325.09338:943886 326.09673:176397 327.10009:30262	56.6131:66 59.01319:147 71.0134:279 75.00756:137 90.22836:56 95.05099:185 101.02399:85 104.00496:50 111.04656:61 119.05093:364 127.04032:91 137.05986:412 138.06529:98 163.03964:19666 163.0549:547 163.06529:729 163.07555:421 163.08813:227 163.09946:171 163.11208:112 163.12309:63 163.13892:55 163.2388:64 163.2984:90 163.63271:51 163.69745:50 163.94868:67 164.04283:2208 164.05479:151 164.06821:65 16…	5363334	5474995	5330946	11976810	11838496	11769785	19341184	19183149	19013001
4.251	149.06	Cinnamic acid ethyl ester	[M+H-C2H4]+	149.06	C11H12O2	KBEBGUQPQBELIU-CMDGGOBGSA-N	82.8	149.05968:183646 150.06303:18059 151.06639:136974	51.02292:683 52.03116:141 53.00084:108 53.03867:205 55.02016:112 55.05318:265 67.05405:371 68.05885:99 68.98296:159 77.03887:2222 77.04967:122 77.05665:100 78.04406:68 79.05352:354 81.07038:468 91.05327:70 93.07049:94 95.05026:147 96.98609:60 103.05565:535 103.06611:52 105.04395:475 105.05095:104 118.07861:54 120.07943:148	865242	719278	720871	6584372	6376471	6555398	9741000	9169700	9262961
4.254	163.04	L-Tyrosine	[M-H-NH3]-	163.04	C9H11NO3	OUYCCCASQSFEME-UHFFFAOYSA-N	82.8	163.03989:113587 164.04324:12009 165.0466:127195	69.03545:191 75.00835:68 93.03579:54 119.05026:541	706456	707744	703277	1280262	1273002	1254718	2148746	2124094	2118760
4.284	147.044	trans-2-Hydroxycinnamic acid	[M+H-H2O]+	147.044	C9H8O3	PMOWTIHVNWZYFI-AATRIKPKSA-N	82.4	147.04399:82691 148.04734:10377 149.0507:188093	51.02243:58 53.03876:122 55.0544:224 57.93456:60 65.03853:1428 75.02396:83 77.03944:1079 77.0564:73 78.04184:66 79.05457:826 91.05402:582 91.06479:74 92.05656:170 103.05405:205 105.04387:138 128.4373:60	1123556	1128058	1088039	1168327	1007225	1006841	2175865	2174443	2195602
4.32	238.108	5-Methoxymethylone	[M+H]+	238.107	C12H15NO4	MPMHRFOOZMFFBD-UHFFFAOYSA-N	67.2	238.10777:88184 239.11112:22750 240.11448:0	53.03917:78 55.01867:114 55.02952:73 58.02823:67 65.03891:67 79.05457:99 80.06013:87 81.07102:156 82.06432:59 87.74023:60 91.05397:1498 92.049:177 92.0579:241 93.03307:448 93.06879:108 94.04388:72 95.04839:283 103.05231:144 105.06892:64 106.03376:105 107.05073:139 107.0737:97 107.08633:151 109.06645:66 109.08451:89 111.04594:157 112.08234:80 115.05659:180 116.04958:1032 117.05763:1329 117.06868:1…	1195499	1207557	1199417	1385588	1377520	1362106	272887	291922	308812
4.372	114.091	N-Acetyl-DL-valine	[M+H-CH2O2]+	114.091	C7H13NO3	IHYJTAOFMMMOPX-UHFFFAOYSA-N	74.7	114.09138:48880 115.09473:6811 116.09809:43977	53.00248:137 55.0281:138 55.03426:51 55.05639:91 58.0668:89 60.0456:74 64.03111:86 65.03824:131 67.05405:70 70.06501:58 72.08044:485 77.03664:66 80.04771:110	632306	602944	564798	306237	311109	300912	315982	321662	326490
4.399	153.091	Azelaic acid	[M+H-2H2O]+	153.091	C9H16O4	BDJRBEYXGGNYIS-UHFFFAOYSA-N	76.5	153.09096:234554 154.09431:26124 155.09767:3918	53.03778:206 55.05454:226 57.03427:252 65.03881:516 67.05392:226 68.05747:163 71.05033:327 77.03906:1001 78.04179:72 79.05515:376 79.0632:58 81.05964:62 81.07103:266 82.07456:151 82.08411:54 83.04781:163 91.05394:405 92.05798:94 93.06979:89 94.04053:144 105.0423:64 109.06668:84	3355328	3369028	3393336	2852564	2729078	2702717	3273225	3292192	3353170
4.456	225.07693, 207.06522	Hastatoside	[M+H-C6H12O6]+, [M+H-C6H14O7]+	225.07581, 207.0652	C17H24O11	PRZVXHGUJJPSME-CZMSZWGTSA-N	78.3, 66.1	225.07632:1371835 226.07967:190416 227.08303:123553, 207.06503:135836 208.06838:16973 209.07174:36523	51.02248:302 53.00362:209 53.03881:370 55.01793:1653 55.02917:86 55.05437:505 55.05997:57 55.20609:61 59.0126:156 65.03858:509 66.0415:117 66.04687:183 67.01963:71 67.04714:113 67.05397:1164 67.07095:55 68.99878:227 69.07082:53 71.05023:260 73.02782:301 77.03873:4228 77.05707:167 78.04094:600 79.05434:5845 79.06286:342 79.07146:212 79.0791:87 80.05972:358 81.03349:159 81.07013:1359 81.08222:72 81…	2711468	2882702	2801388	34325393	34215089	34045059	38991078	39314892	38876630
4.522	474.174	Folinic acid	[M+H]+	474.173	C20H23N7O7	VVIAGPKUTFNRDU-ABLWVSNPSA-N	83.1	474.17358:449641 475.17693:115990 476.18029:22438	60.05684:172 67.01402:172 69.03474:201 70.06541:248 72.08069:86 97.02842:155 97.07462:179 106.07446:115 114.10233:1404 114.11529:89 125.05838:84 128.07072:60 130.04549:62 130.09828:175 131.04741:73 132.04417:325 134.05949:131 139.03545:195 142.97882:141 151.02849:124 151.03969:142 151.06262:98 153.09184:59 161.08311:215 161.58235:87 165.07632:136 166.09268:56 167.0714:72 176.06775:51 178.08217:67…	5276768	5368222	5195938	5600111	5615770	5563215	4352230	4348304	4303839
4.526	105.07	N-Cyclohexyl-N'-(2-phenylethyl)urea	[M+H-C7H14N2O]+	105.07	C15H22N2O	YJAMPQZPTKVFIU-UHFFFAOYSA-N	89.5	105.06987:55697 106.07322:5735 107.07658:11149	50.01655:174 51.0234:1880 51.02848:157 51.03751:127 55.05387:50 59.06992:83 77.03986:421 78.04566:96 80.0568:92 91.05328:64 95.04989:104 103.05354:132	3940424	4092759	3942340	1207547	1307108	1191116	127787	157184	158009
4.564	155.07	(3aR,7aS)-Hexahydro-2-benzofuran-1,3-dione	[M+H]+	155.07	C8H10O3	MUTGBJKUEZFXGO-OLQVQODUSA-N	80.8	155.07031:188418 156.07366:17778 157.07702:4351	53.03941:186 60.04682:139 65.03897:140 66.04646:66 67.05161:62 72.98797:185 77.03754:252 78.04032:63 79.05361:456 80.05794:127 81.06924:104 85.02701:138 91.05309:83 95.01008:112 95.0487:118	3777587	3859271	3905637	2238531	2286753	2199978	1996988	1996120	1946729
4.61	197.081	Cantharidin	[M+H]+	197.081	C10H12O4	DHZBEENLJMYSHQ-XCVPVQRUSA-N	80.4	197.08083:370831 198.08418:43441 199.08754:173420	51.02316:51 52.00824:103 53.03943:172 55.01833:727 55.02344:95 55.05347:256 57.0325:105 59.01274:697 65.03855:431 66.04388:148 66.05021:54 67.05407:2265 67.06269:113 67.07018:78 68.05793:204 69.0318:103 69.06815:98 71.04984:227 73.06408:117 77.03881:2495 77.04675:84 77.05628:84 78.04143:295 79.05396:4241 79.06499:82 79.07208:216 79.07882:78 80.05784:338 81.03286:504 81.07012:583 81.08085:88 82.03…	7297186	7476660	7452694	7816778	7908104	7928858	4022944	4161722	4090982
4.615	165.055	Cylindrol B	[M+H-C14H22O]+	165.055	C23H30O4	AQCKKGIVKOHRLM-HBFAXEOFSA-N	85.4	165.05502:1162641 166.05837:142345 167.06173:273848	51.02298:926 53.0407:99 55.00705:81 55.01941:59 55.05464:209 58.9958:191 59.01426:60 65.03851:2202 65.04753:100 65.05414:71 66.04648:460 67.05373:2042 67.06823:76 68.05783:461 69.03174:94 70.06567:95 77.03861:4655 77.05623:262 78.04525:413 79.05435:807 79.08551:52 81.07123:151 83.0134:178 84.9598:409 91.05344:130 92.05631:63 93.03291:101 94.04091:57 95.04877:1426 95.06675:62 96.05425:143 105.035:…	13953697	14098512	13771682	25833612	25234288	25907692	17642020	17484062	17414650
4.617	447.153	3,4-Dimethoxyphenyl 6-O-pentopyranosylhexopyranoside	[M-H]-	447.151	C19H28O12	BUKNGVJDVSRYIT-UHFFFAOYSA-N	71.3	447.15155:1097690 448.1549:278296 449.15826:55359	55.01909:388 57.03402:359 59.00804:172 59.01422:4228 59.02205:190 59.02889:117 59.03624:56 59.5259:84 60.0178:123 68.26252:125 69.03575:262 71.01378:4398 71.02361:180 71.03118:126 71.04015:53 71.14913:56 72.01755:535 73.02968:3513 73.04699:144 73.06495:94 74.03134:92 75.0332:100 79.01554:92 81.0354:83 82.64609:63 83.01285:606 85.02988:1821 85.03996:68 85.04803:53 87.01047:282 88.01202:54 88.9854:…	16877226	17267268	16907550	10672558	10814451	10522854	9184847	9137417	9184799
4.64	201.076	2-Chloro-N-(1-cyanocyclohexyl)acetamide	[M+H]+	201.079	C9H13ClN2O	INVCOUXWXSTWNE-UHFFFAOYSA-N	69.2	201.07593:303049 202.07928:35250 203.08264:4992	51.02238:137 53.03985:988 54.04295:75 55.01801:347 55.0549:454 55.06964:59 57.03398:175 65.03927:1223 65.05003:80 67.05438:8684 67.06455:317 67.07083:231 67.07816:123 67.08614:73 68.05653:578 69.03374:404 71.04871:115 72.05349:50 77.03883:2096 77.05056:87 77.0545:77 78.04157:235 79.05428:4103 79.0643:101 79.0718:230 79.07863:78 80.05919:181 81.03225:202 81.06997:5823 81.07889:329 81.08755:265 81.…	4431481	4524834	4310480	3753397	3735040	3830917	415690	439822	428808
4.652	339.072	Daphnin	[M-H]-	339.072	C15H16O9	HOIXTKAYCMNVMY-PVOAASPHSA-N	79	339.07184:63194 340.07519:11371 341.07855:23374	59.01458:60 83.01323:111 87.00941:89 105.02749:70 133.03108:363 135.04576:77 139.0051:84 165.05591:64 176.01039:65 177.01851:2577 177.04826:98 177.14992:54 178.02399:183 179.03452:99 180.10808:96 180.14098:91 189.09286:52 203.07114:62 207.4124:54 247.0959:178	560822	556314	555819	1301096	1304623	1247002	323474	327036	341583
4.658	403.124	Secoxyloganin	[M-H]-	403.125	C17H24O11	MQLSOVRLZHTATK-PEYNGXJCSA-N	73.8	403.12418:60142 404.12753:12309 405.13089:57455	59.01357:789 71.01506:422 72.01719:157 77.1601:250 79.02087:51 89.02479:398 93.03602:86 95.01262:170 95.05038:108 101.02472:326 111.04099:183 115.00307:158 121.03198:74 121.0639:161 121.07336:58 123.08024:137 127.00692:52 127.03823:55 127.04249:55 133.0144:52 139.04079:103 139.07761:117 144.71559:62 150.05464:88 163.05792:68 165.0554:54 168.09419:63 181.08551:190 242.3488:60 280.25009:75	332754	276960	300556	1056414	1074689	1001625	2106157	2248996	2289513
4.715	427.182	2-Methylbutyl 6-O-pentofuranosylhexopyranoside	[M-CHO2]-	427.182	C16H30O10	QGZWEFZSPCYRKL-UHFFFAOYSA-N	77.9	427.18182:220676 428.18517:47388 429.18853:10178	55.01884:141 57.03466:191 58.03724:207 59.01371:838 60.99391:90 71.00999:56 71.01534:529 72.99274:75 73.02736:198 83.01194:202 84.02103:188 85.02954:351 85.06579:56 87.00696:87 89.02453:695 95.01534:219 95.08505:74 97.02904:132 101.02467:1698 101.03754:74 101.04314:54 110.98281:77 111.00838:160 113.02325:489 113.03202:98 129.01987:129 139.07726:287 146.07803:64 151.07507:638 159.02956:226 159.568…	3410454	3504840	3428502	2597890	2599076	2554394	959949	929564	939745
4.736	181.049	Myristicinaldehyde	[M+H]+	181.049	C9H8O4	LOFRBHZYZCIOJO-UHFFFAOYSA-N	76.3	181.04968:162819 182.05303:16945 183.05639:559854	53.03967:112 54.94651:110 55.05481:315 55.06348:59 56.9432:408 58.94451:160 65.03883:1208 65.05479:55 66.04238:143 67.05412:1840 67.06483:74 67.07055:80 68.05609:320 68.06425:61 68.96577:58 69.03403:116 77.03912:601 79.05419:667 80.02419:169 80.06435:76 81.071:266 82.07233:83 84.95794:105 89.04175:73 91.05527:392 91.06329:55 93.03257:874 93.06915:102 95.04942:1341 95.0702:50 95.08474:358 96.05221…	5540904	5546218	5514052	4493998	4460499	4460898	662963	694525	692258
4.74	241.071	4,6,8-Trihydroxy-7-methoxy-3-methyl-3,4-dihydroisochromen-1-one	[M+H]+	241.071	C11H12O6	ZLLQQKITWRWKTD-UHFFFAOYSA-N	72.9	241.07091:715626 242.07426:93011 243.07762:206616	53.00209:387 55.02016:107 55.02816:147 55.05368:89 59.01279:122 65.0391:1006 67.05465:2738 67.06288:170 67.07028:93 67.0767:51 69.03391:141 70.98122:284 71.01359:93 72.07983:140 77.03848:2316 77.0567:100 78.04039:238 79.05481:535 80.05701:63 81.07018:371 82.04:125 84.04221:131 85.02849:188 91.05271:608 92.05478:104 93.03279:529 94.03968:95 94.04527:54 95.0125:256 95.04899:5995 95.05968:178 95.068…	21495710	21271984	21089650	17442418	17811376	17362430	2124964	2065808	2152289
4.777	185.117	1,6-Dioxacyclohexadecane-7,16-dione	[M+H-C4H8O]+	185.117	C14H24O4	AMCTYGGTIWUNMF-UHFFFAOYSA-N	75.9	185.11713:23180 186.12048:3860 187.12384:2886	53.03884:253 55.01797:287 55.05437:310 56.96554:183 57.03521:125 67.05356:169 67.05958:75 67.99125:147 69.07165:62 70.97812:94 77.03906:584 79.05395:507 80.05708:221 81.0699:57 91.05353:59 95.04823:344 95.08721:162 97.06532:190 107.04804:465 121.03018:115 167.03427:96	539975	550737	596189	430275	448661	470013	436996	452175	452057
4.791	209.045	Isosulochrin	[M+H-C7H8O2]+	209.044	C17H16O7	XKIBNYJGNBTYMP-UHFFFAOYSA-N	71.8	209.04442:205159 210.04777:23413 211.05113:108899	55.05478:80 56.02036:168 58.99509:194 61.0109:72 65.03896:913 65.05324:65 66.04617:73 67.05373:551 71.05197:129 77.0389:563 78.04591:111 79.01634:87 79.05309:233 91.0548:220 93.0341:857 93.04116:67 93.06709:171 95.0497:1171 95.06116:98 96.08791:93 105.04529:95 105.07144:58 107.04871:57 109.04684:149 109.06506:274 111.0417:58 116.05048:65 117.0303:53 119.04929:100 121.03055:122 121.06116:111 122.0…	7719152	7726215	7641264	5287610	5487394	5344269
4.805	391.124	Aucubin	[M+CHO2]-	391.125	C15H22O9	RJWJHRPNHPHBRN-FKVJWERZSA-N	63	391.12421:81816 392.12756:15258 393.13092:12688	59.01373:1278 59.02001:85 69.03606:288 71.01573:480 75.00781:157 83.01611:58 95.05019:120 99.04373:107 101.02399:359 103.04094:144 105.02003:94 113.0238:88 114.02578:186 122.03656:60 123.07962:290 123.52602:51 135.02794:108 137.05789:280 139.04178:94 162.06842:156 162.89323:93 167.06741:112 176.99916:115 178.99847:77 216.09517:77 253.98927:50 315.08545:61	559053	588198	546395	1114476	1129079	1244698	1471294	1443919	1478297
4.809	147.044	N-trans-p-Coumaroyltyrosine	[M+H-C9H11NO3]+	147.044	C18H17NO5	LEEDEKWKJVUWGA-YKXBDCQTSA-N	82.6	147.04405:50878 148.0474:6077 149.05076:15507	64.93742:92 65.03865:643 65.04446:83 70.98057:60 72.98523:143 77.03661:232 78.04105:85 81.07021:96 91.01534:52 91.05487:509 92.06001:201 119.0494:232 120.05286:190	361860	345893	325437	692482	722028	710783	1002409	981590	984658
4.84	565.178	Methyl glucooleoside	[M-H]-	565.177	C23H34O16	QYTFUUGRKFACBM-MHESFOKOSA-N	81.7	565.17755:583300 566.1809:142666 567.18426:35367	59.01424:3409 59.03007:100 59.03529:53 61.0324:119 69.03323:203 71.01414:2264 71.02435:78 71.03228:76 73.0288:294 83.01599:146 85.03:158 85.0369:51 86.0325:128 87.00947:110 87.04525:129 88.00832:156 89.02412:9903 89.04205:382 89.05083:155 89.61732:50 90.02734:222 91.02869:143 91.03566:62 91.52926:57 91.5387:66 92.45261:99 95.01177:95 95.04836:380 99.00858:223 99.04325:145 101.02416:3449 101.04317…	6533552	7336639	6401665	7058041	7147577	6834940	4218747	4187615	4248014
4.846	319.14	(5Z)-3-(.beta.-D-Glucopyranosyloxy)oct-5-enoic acid	[M-H]-	319.14	C14H24O8	KASAEGRSKHTUII-SSVHFDHESA-N	73.2	319.13968:61422 320.14303:11195 321.14639:1976	59.01427:1392 60.0179:160 71.01648:284 89.0228:171 95.01464:227 101.02318:110 102.04903:125 256.07489:147	811240	892538	784940	806424	805838	786201	339721	329652	340369
4.856	159.06609, 125.05975	Pimelic acid	[M-H]-, [M+H-2H2O]+	159.0663, 125.0597	C7H12O4	WLJVNTCWHIRURA-UHFFFAOYSA-N	78.4, 86.6	159.06622:70054 160.06957:6366 161.07293:678, 125.0597:167738 126.06305:15982 127.06641:10403	69.03539:59 90.27872:72 95.04961:232 97.06464:133 105.43385:86, 51.02346:128 53.03872:724 55.05335:168 66.04508:110 77.03833:648 79.05384:313 81.03376:248 105.04461:423 108.05701:179	1607285	1601309	1594408	678990	690327	669741	251162	236645	236948
4.863	163.075	1,3-Benzodioxole-5-propanamide, .alpha.-methyl-	[M+H-CH3NO]+	163.075	C11H13NO3	WJHISTBMGKCBDJ-UHFFFAOYSA-N	82.2	163.07535:127894 164.0787:15496 165.08206:45981	51.02341:393 52.02709:121 53.00229:172 55.01931:142 59.03127:86 65.03899:897 66.04613:675 67.05608:100 73.04676:87 74.04939:94 77.03856:3793 77.04825:174 77.05506:116 79.05293:386 81.03519:137 81.06849:125 89.03838:142 91.05463:481 94.04256:194 94.9995:286 95.04909:266 95.0864:80 102.04597:102 103.05399:2842 103.07241:74 103.0853:56 104.0573:309 105.03388:282 105.04343:175 105.06873:150 119.05077…	1403213	1306631	1301956	1505396	1529100	1488369	1937722	1893770	1927714
4.988	239.091	3,4,5-Trimethoxycinnamic acid	[M+H]+	239.091	C12H14O5	YTFVRYKNXDADBI-SNAWJCMRSA-N	70.8	239.09145:304554 240.0948:45736 241.09816:0	53.0383:259 57.03373:131 59.01271:414 65.03761:303 67.05624:88 69.03351:79 70.06622:53 70.98125:167 72.05381:55 72.08062:62 77.03974:273 78.04163:252 79.05391:197 81.03517:85 85.06636:56 91.05408:339 93.03384:371 94.03925:188 95.014:139 95.04936:343 99.00716:93 101.00874:123 105.03293:98 107.04948:326 107.05847:61 107.07096:105 109.06449:204 109.09959:111 111.04584:173 115.05316:94 117.03288:62 1…	266739	243212	257449	5729485	5600735	5613898	6083868	5870844	5999874
5.108	91.0542	Benzyl alcohol	[M+H-H2O]+	91.0542	C7H8O	WVDDGKGOMKODPV-UHFFFAOYSA-N	77.6	91.05441:7577 92.05776:1004 93.06112:3302	50.01477:181 51.02192:171 61.00635:140 65.01183:192 65.03858:151 65.96716:108 77.03952:94 91.01432:66	135281	138519	146311	85275	97622	98115	95392	98032	90655
5.111	153.091	3-(2-Oxocyclohexyl)propanoic acid	[M+H-H2O]+	153.091	C9H14O3	JCIZEWRBCTUEFG-UHFFFAOYSA-N	80.4	153.09102:424896 154.09437:48874 155.09773:10413	51.00407:55 51.0249:196 53.03846:78 55.01672:167 55.05441:481 65.03796:316 67.05452:770 71.04922:142 77.03931:681 77.05756:50 78.04152:175 79.05448:826 79.06528:59 80.05827:87 81.0697:269 82.07465:73 91.05333:349 92.05814:194 93.06853:126 94.06627:52 95.05257:53 96.05079:55 97.0766:88 98.84686:90 105.06721:96 119.05862:112	2976340	3004283	2956138	4885992	4929564	4836486	5120632	5100362	5193518
5.111	171.102	3-Cyclohexyl-3-oxopropanoic acid ethyl ester	[M+H-C2H4]+	171.102	C11H18O3	ASYASKBLHYSMEG-UHFFFAOYSA-N	90	171.10199:1230820 172.10534:159467 173.1087:25304	53.03896:344 55.01773:231 55.05441:2049 55.06209:61 55.0693:68 56.05546:212 65.03847:794 67.05369:3787 67.06913:207 68.05712:361 69.03313:63 69.06342:71 69.07077:216 71.05055:208 77.03903:655 77.04652:58 78.04384:86 79.05412:5530 79.0695:284 79.07841:127 80.05745:282 81.03415:54 81.07013:3742 81.08799:175 81.09415:61 82.07365:215 83.05006:137 91.05412:4014 91.07336:125 92.0599:240 93.07048:273 95…	9034862	9141610	9042654	14796028	14830640	14793290	15042692	14946864	15186187
5.112	125.096	3-Hydroxyvalproic acid	[M+H-2H2O]+	125.096	C8H16O3	LLPFTSMZBSRZDV-UHFFFAOYSA-N	80.4	125.09592:39662 126.09927:2937 127.10263:3708	51.02318:196 55.01864:160 55.05381:162 56.96492:321 65.03715:124 69.03298:54 77.03775:133 79.05324:86 86.06219:109 91.05547:316 95.04987:141 105.06709:63	354112	332559	334606	511724	513656	514314	524470	525609	534861
5.144	563.234	Cinnamoside	[M+CHO2]-	563.235	C24H38O12	BTXSAHUETCBEGY-MJWMZTCFSA-N	70.8	563.23346:26515 564.23681:9747 565.24017:42548	55.02071:76 57.03226:130 59.01384:1210 71.01352:872 71.03024:73 72.01788:77 72.61645:102 72.99184:119 73.02955:109 75.03404:85 81.03225:125 89.02407:2393 89.04289:58 99.00986:304 100.01556:163 101.02355:2264 101.03564:72 101.04353:77 107.05116:85 107.08658:56 111.00876:175 113.02269:319 115.00343:72 117.01939:159 118.43998:76 119.03478:610 121.02932:178 125.02473:260 127.04159:306 129.02139:133 1…	284847	273108	278808	298568	283873	292695	213279	207857	210294
5.168	107.086	3-Vinyl-7-oxabicyclo[4.1.0]heptane	[M+H-H2O]+	107.085	C8H12O	SLJFKNONPLNAPF-UHFFFAOYSA-N	87	107.0854:48259 108.08875:5396 109.09211:66300	51.02364:287 55.05473:166 65.03809:588 65.04729:60 67.05446:226 69.0696:150 77.03539:231 77.03946:240 79.05334:204 91.05352:429 105.04539:127	438219	449658	421402	597981	585398	616158	906077	878708	897076
5.225	207.065	Massarilactone D	[M+H-2H2O]+	207.065	C11H14O6	HKZCFYIVMLZKKX-ONEGZZNKSA-N	72.2	207.06514:202404 208.06849:26519 209.07185:36244	55.05299:220 57.06892:109 65.04019:85 69.03477:245 69.06915:239 77.03818:688 79.05544:267 81.07292:109 83.08605:134 84.95963:118 85.02734:181 91.05373:742 93.03336:111 93.06939:89 94.03845:97 95.08645:75 107.04852:302 107.05869:59 109.04365:351 109.06575:109 119.02924:100 119.07292:134 121.02959:208 121.03696:63 121.10014:52 122.03883:73 124.05447:71 125.06124:105 126.96901:87 137.04008:274 137.0…	627543	621423	641424	5662198	5676242	5615867	6151198	5794687	5995304
5.33	183.101	3-(7-Methyloctyl)-3,6-dihydro-1H-furo[3,4-c]furan-4-one	[M+H-C5H10]+	183.102	C15H24O3	JOCZSYMETZMYCX-UHFFFAOYSA-N	80.3	183.10152:85750 184.10487:10043 185.10823:7503	53.03805:111 55.01774:92 55.05474:137 66.04881:74 67.05416:820 69.03439:61 70.98031:81 77.03895:263 79.05396:500 81.06985:239 83.04824:221 85.02847:159 86.9908:105 91.05474:425 93.07076:126 95.04679:162 95.08521:309 97.06543:85 105.04522:195 107.04926:102 123.08077:194 134.09608:94 139.03731:99	843860	864261	906663	1207050	1259565	1237454	2524348	2331926	2569965
5.331	353.087	1,3-Dicaffeoylquinic acid	[M-H-C9H6O3]-	353.088	C25H24O12	YDDUMTOHNYZQPO-PSEXTPKNSA-N	77.9	353.08737:66223 354.09072:14167 355.09408:6998	68.99791:111 69.00357:54 69.03415:89 75.01073:57 95.05076:150 97.03069:65 98.95733:127 100.04157:86 121.02787:127 121.06865:65 122.03772:149 134.03743:51 137.02043:64 152.03619:151 153.91048:78 162.02763:71 173.0434:73 179.03374:94 191.04128:156 191.05554:1839 191.08266:101 219.46082:72 264.12872:75	1247651	1269898	1217942	404896	419789	399441	737362	737752	736936
5.39	189.127	4'-Methyl-N-methylhexanophenone	[M+H-CH5N]+	189.127	C14H21NO	BDTHWVVHQBNAGU-UHFFFAOYSA-N	68.8	189.12747:24671 190.13082:4112 191.13418:9527	55.05462:128 60.98663:183 67.05405:252 77.03854:485 79.05563:142 95.04975:203 102.04429:89 103.05338:66 105.06808:265 105.96107:94 110.0674:136 115.0529:94 119.06137:58 123.0444:122 137.05809:53 141.07228:64	290062	315307	289678	274695	280413	279377	303115	281817	277715
5.44	195.065	Gibepyrone D	[M+H]+	195.065	C10H10O4	MQNNRPUVAMHCCO-FNORWQNLSA-N	68.8	195.0652:82894 196.06855:11464 197.07191:39414	70.98082:430 73.01141:64 77.00342:100 77.00859:98 77.03824:805 77.04815:95 78.04353:127 79.0557:97 80.05823:90 81.06973:113 86.02143:94 87.00587:69 91.05504:584 93.03373:78 95.0181:107 95.04727:61 103.05401:210 105.06961:355 108.95994:120 110.03638:182 117.03213:93 118.0651:358 120.04555:140 123.08051:110 135.02586:316 135.03815:55 136.03534:76 146.05957:295 151.00632:69 153.03735:73 166.54391:73…	1601425	1591488	1640783	906678	945840	938933	960718	1003121	963932
5.452	193.086	Sinapyl alcohol	[M+H-H2O]+	193.086	C11H14O4	LZFOPEXOUVTGJS-ONEGZZNKSA-N	92	193.08618:928608 194.08953:121822 195.09289:38414	51.02278:257 55.01789:564 56.02027:81 61.01008:91 63.02147:165 65.04005:56 66.04349:92 67.05411:798 68.05738:54 68.96289:95 73.01005:137 77.0052:364 77.03893:4451 77.0493:171 77.0566:187 77.06461:60 78.04225:878 78.05997:51 79.05393:3247 79.06323:104 79.07182:119 80.05544:221 81.03162:92 81.06868:268 82.03881:138 89.03929:817 89.04713:58 90.0467:2037 90.05794:77 90.06555:63 91.051:676 92.02599:45…	8933269	9040405	8939354	10316771	10254190	10068084	16161953	16187815	16183399
5.452	161.06	2-Methoxycinnamic acid	[M+H-H2O]+	161.06	C10H10O3	FEGVSPGUHMGGBO-VOTSOKGWSA-N	84.5	161.05965:229477 162.063:28974 163.06636:21475	53.03032:50 55.01877:229 57.03474:67 57.93536:125 59.03026:57 60.98637:72 63.021:71 65.03988:68 70.06446:174 73.0469:55 77.03851:1608 77.0458:75 77.05614:59 78.04177:68 79.05356:112 89.03836:527 90.04589:1191 92.02585:186 97.99216:173 103.05584:307 104.06057:90 105.04696:261 105.06894:74 107.05018:126 115.05358:486 115.06435:65 116.05809:163 118.02831:133 118.04095:777 118.05141:55 118.064:111 13…	2295836	2296893	2141478	2555797	2544507	2488235	4331640	4306260	4334046
5.459	209.154	2(5H)-Furanone, 5-(7-hydroxy-6-methyloctyl)-	[M+H-H2O]+	209.154	C13H22O3	AEPMKZIOUKHDOO-UHFFFAOYSA-N	78.4	209.15366:96007 210.15701:12970 211.16037:0	51.02247:55 53.03901:333 55.01962:188 55.05416:423 57.03362:167 65.03896:890 65.05503:50 67.05469:2020 67.07249:105 68.05786:214 69.07082:80 77.0382:1728 77.04733:76 77.05587:53 79.05408:979 81.03699:54 81.06886:134 83.05023:229 89.03792:135 91.05321:569 92.05698:245 93.0612:141 93.07166:157 95.04873:1092 95.06851:62 95.08667:534 97.02843:91 104.06059:102 105.03178:273 105.04581:494 105.06915:556…	1738073	1741825	1729514	1770461	1749277	1659162	954516	950206	921347
5.49	227.164	1,11-Undecanedicarboxylic acid	[M+H-H2O]+	227.164	C13H24O4	DXNCZXXFRKPEPY-UHFFFAOYSA-N	71.2	227.16415:51977 228.1675:6663 229.17086:0	51.02199:239 55.01809:271 55.05371:355 56.96672:91 57.03394:111 57.0707:105 61.02124:60 65.03961:146 67.05463:867 67.06303:69 67.07011:65 68.0481:93 68.05688:50 69.03522:181 69.07346:54 70.03519:75 73.01431:104 77.03822:1247 77.0453:62 78.04221:116 79.05363:2614 79.06345:204 79.07123:156 80.05935:101 81.03444:321 81.06873:272 81.2059:57 83.04801:131 83.08746:121 87.04346:77 89.05788:130 91.0547:3…	920326	913258	913878	938334	937335	878116	436219	434860	443245
5.491	565.25	Platanionoside C	[M+CHO2]-	565.25	C24H40O12	IXQBRUSHWUDFSM-RJGCIVIHSA-N	71.8	565.24933:60669 566.25268:21825 567.25604:18034	59.01347:506 60.01795:192 69.03429:255 71.01408:981 78.95786:52 83.01566:114 85.02944:82 89.02415:1184 95.01231:132 95.05025:170 95.08659:123 101.0246:1478 101.04353:57 102.03012:135 112.08823:193 113.02391:957 113.04463:73 118.98156:104 119.03563:237 125.02338:126 131.03578:132 135.04697:161 137.06116:103 139.00798:108 143.03065:134 149.0452:366 151.07582:124 153.05351:57 155.10548:88 161.04138:…	459927	461412	445188	659703	657787	649417	869263	848021	858744
5.612	807.25757, 403.12476, 243.08665	(3-Ethenyl-2-(.beta.-D-glucopyranosyloxy)-5-(methoxycarbonyl)-3,4-dihydro-2H-pyran-4-yl)acetic acid	[2M-H]-, [M-H]-, [M+H-C6H10O5]+	807.25641, 403.1246, 243.0863	C17H24O11	MQLSOVRLZHTATK-WNCYHATQSA-N	87.4, 82.3, 91.8	807.25684:525870 808.26019:227815 809.26355:65745, 403.12436:301941 404.12771:66344 405.13107:53145, 243.08646:653748 244.08981:82219 245.09317:12048	58.91737:64 59.01416:3849 59.02298:106 59.02919:150 59.44655:56 68.99812:118 69.03391:83 71.01388:2813 71.03028:168 72.01766:139 73.02761:65 79.27016:53 83.01436:288 85.02814:69 86.03108:113 87.00943:455 89.02455:12722 89.03471:298 89.04323:423 89.05042:197 89.07008:52 89.25719:77 90.02802:477 99.00732:129 101.02486:2625 101.04155:85 102.02813:114 103.02844:68 111.04388:69 113.02423:2467 113.0346…	7081688	7256606	6992384	9814600	9890624	9716222	11018160	10861720	11147540
5.613	403.126	Oleoside 11-methyl ester	[M-H]-	403.125	C17H24O11	XSCVKBFEPYGZSL-JYVCFIOWSA-N	95.3	403.12622:1567832 404.12957:393757 405.13293:77406	55.01992:412 57.03555:643 58.77777:58 59.01444:31085 59.02966:1410 59.03652:661 59.04986:224 59.13384:59 59.1675:67 59.28559:52 59.40541:59 60.01704:673 61.01815:470 65.04177:53 67.0209:217 68.99858:1354 69.01424:72 69.035:1795 69.05214:80 70.03758:109 71.01411:8188 71.02402:205 71.03114:365 71.03773:149 71.04585:64 71.05552:52 71.95596:104 72.01804:159 72.77484:77 73.01836:147 73.03174:155 83.01…	19110578	19259814	19108798	21042194	21029976	20945894	19395188	19641448	19499102
5.641	133.065	(3-Aminophenyl)(3,4-dimethylphenyl)methanone	[M+H-C6H7N]+	133.065	C15H15NO	OLVMPYGFMSAMBB-UHFFFAOYSA-N	85.4	133.06479:92841 134.06814:11688 135.0715:13763	50.01702:58 51.02382:342 60.98563:71 65.03876:276 74.02256:84 77.03853:953 77.04929:66 78.04491:69 79.05514:331 80.05721:124 81.03391:105 91.05191:71 103.05479:221 105.03296:102 105.07041:152 108.0517:126 119.03341:91	961258	915476	929737	1384350	1414118	1362834	1133098	1126118	1150435
5.643	179.07	3,4-Methylenedioxyphenylacetone	[M+H]+	179.07	C10H10O3	XIYKRJLTYKUWAM-UHFFFAOYSA-N	76.7	179.07027:58079 180.07362:7859 181.07698:85168	51.02256:72 55.01744:51 60.05646:61 67.05489:162 71.05009:121 77.0383:851 78.99944:92 79.05427:452 79.06137:56 81.07034:81 88.99108:105 91.05331:452 95.05019:87 103.05554:164 105.04652:109 107.04717:215 110.03644:76 120.05584:79 121.06458:80 133.05179:94 134.01443:60	631056	646685	672804	837323	876948	836844	809423	787888	844435
5.743	583.203	4-((3R,4S)-4-Hydroxy-4-(4-hydroxy-3-methoxybenzyl)-3-(hydroxymethyl)tetrahydrofuran-2-yl)-2-methoxyphenyl .beta.-D-glucopyranoside	[M+CHO2]-	583.203	C26H34O12	OXHVZEZYYQQCRJ-ZLNFVOGTSA-N	91.4	583.20288:280238 584.20623:91894 585.20959:20793	59.01463:309 68.37492:87 71.01572:103 87.62551:141 89.02487:144 99.00533:167 101.02617:252 113.02525:107 121.02975:210 122.03522:409 122.04337:63 129.01622:83 131.03403:135 135.04681:464 136.04797:97 146.03735:118 148.9568:83 151.03998:51 151.07851:68 161.04732:55 161.05927:142 163.03906:133 164.04984:56 165.05234:98 176.04727:73 177.01906:206 177.05486:82 178.08965:82 179.03516:3228 179.05159:13…	3326667	3353512	3326146	2504174	2479710	2520523	4521645	4464398	4457002
5.8	179.042	4-O-Caffeoylquinic acid	[M-H-C7H10O5]-	179.035	C16H18O9	GYFFKZTYYAFCTR-JUHZACGLSA-N	90.8	179.04114:2057783 180.04449:754908 181.04785:103429	51.02498:78 59.01447:80 65.00369:141 65.03608:96 67.01822:187 67.02482:89 68.99927:149 69.0345:427 75.01009:115 77.04049:351 79.05513:980 79.07183:55 79.87111:67 80.05809:50 81.03467:168 89.03871:2918 89.0573:109 90.04189:258 91.01687:312 91.05424:310 95.04903:264 97.02966:83 103.94516:247 106.04257:358 107.04889:1358 108.02025:810 108.05376:209 109.03111:264 110.03273:115 111.01071:204 115.02133…	31223234	31320940	31074582	30180832	30035474	29938134	11399689	11293544	11266511
5.8	135.045	3,4-Dihydroxy-DL-phenylalanine	[M-H-CH3NO2]-	135.045	C9H11NO4	WTDRDQBEARUVNC-UHFFFAOYSA-N	73.9	135.04498:235914 136.04833:23374 137.05169:547153	52.02822:184 52.03389:57 71.04971:127 79.02062:138 80.02628:575 88.03097:65 89.0397:216 94.67125:72 106.04185:166 111.00852:127 117.03465:104 123.79042:59 134.03793:608 135.04576:120	3230248	3312442	3288706	3142364	3184838	3198639	660870	657966	666908
5.8	359.07712, 163.039	3-(Carboxymethyl)benzoic acid	[2M-H]-, [M+H-H2O]+	359.07724, 163.039	C9H8O4	QNUWEXSGZVBMDV-UHFFFAOYSA-N	86.1, 78.9	359.07706:166564 360.08041:39458 361.08377:7544, 163.03882:65392 164.04217:6378 165.04553:83348	51.67327:81 65.08898:100 80.05964:65 89.03712:50 105.01719:105 106.04198:98 107.0494:627 108.02161:70 109.0295:146 111.07908:131 134.03615:735 134.04591:53 134.30659:53 134.3148:50 134.32504:77 134.63292:51 135.0314:298 135.04486:38847 135.06726:1477 135.16418:119 135.17976:197 135.25484:92 135.28078:106 135.32416:72 135.34811:65 135.38187:59 135.40117:105 135.48012:55 136.04805:3645 136.06323:23…	1656593	1696581	1658865	1497026	1453926	1465236	127898	118727	119388
5.836	155.035	5,6-Dimethyl-2-thiouracil	[M-H]-	155.029	C6H8N2OS	MEAKRQUSGACTFV-UHFFFAOYSA-N	80.4	155.03464:15610 156.03799:1251 157.04135:1931	57.97443:50	315133	306764	314108	470760	503702	505103	142606	128733	109422
5.854	199.099	N-[3-(1H-Imidazol-4-yl)propyl]-N'-methylthiourea	[M+H]+	199.101	C8H14N4S	RGIDMSNTKAZSFO-UHFFFAOYSA-N	78.6	199.09897:1966069 200.10232:394378 201.10568:75240	53.03909:450 55.00275:102 55.01789:2015 55.03297:94 55.0546:2438 55.06196:151 55.06891:119 56.01941:115 56.0602:62 56.94305:104 57.03386:59 57.07007:116 58.96056:147 59.01512:209 65.03921:1082 65.04433:82 67.05405:6572 67.06187:283 67.07045:262 68.05766:487 68.0649:56 69.03345:128 69.07085:727 70.07164:166 73.02813:1285 73.03841:56 73.04484:62 77.03822:945 77.05489:60 78.04156:124 79.05435:8225 7…	26677798	26810378	26507378	29614282	29784224	29555698	31027364	31009328	31284484
5.857	217.107	3-Oxo-1,8-octanedicarboxylic acid	[M+H]+	217.107	C10H16O5	XTQIBFVBYWIHIP-UHFFFAOYSA-N	72.1	217.10716:304082 218.11051:32592 219.11387:5864	55.01807:578 55.05485:229 56.05814:98 56.06241:59 59.04986:132 61.02798:53 65.03903:168 67.05413:1903 67.06126:63 67.07014:65 67.07663:52 68.05663:234 73.02902:260 77.03658:72 79.05436:1630 79.07259:84 80.05662:85 81.05968:51 81.06963:8068 81.08787:311 81.10522:59 81.23722:51 81.3404:88 82.0731:263 91.05394:733 92.05979:211 93.03214:112 93.06853:296 94.07837:175 95.08528:484 96.09102:60 105.07082…	3290166	3307535	3248590	3944590	3938810	3901342	4266323	4213103	4291042
5.86	547.24	2-[7-Acetyloxy-5-chloro-3-[(1E,3E)-3,5-dimethylhepta-1,3-dienyl]-7-methyl-6,8-dioxoisoquinolin-2-yl]-5-(diaminomethylideneamino)pentanoic acid	[M+H]+	547.232	C27H35ClN4O6	PHSKBYXSIKEPBQ-HMSDUJDUSA-N	70.4	547.23975:54269 548.2431:17268 549.24646:4544	69.03285:99 70.06547:187 72.08042:468 86.06992:72 97.02593:73 97.07384:119 112.08887:65 114.10201:3677 114.11111:283 114.12497:130 115.10252:87 123.07745:85 127.1103:140 130.0486:69 136.0853:61 151.11119:95 165.05531:103 190.07527:113 203.06833:90 206.11896:55 211.09627:73 251.59438:92 264.12119:97 278.13779:59 305.09073:110 309.11359:56 310.22983:94 320.11249:79 327.13873:72 362.10559:99 362.664…	350191	386069	352154	556982	562242	558765	1602250	1634475	1673680
5.88	123.044	4-Hydroxybenzaldehyde	[M+H]+	123.044	C7H6O2	RGHHSNMVTDWUBI-UHFFFAOYSA-N	69.4	123.04407:30999 124.04742:2637 125.05078:27514	51.02259:200 55.05509:123 56.96545:187 66.04513:200 67.05463:104 77.03838:297 80.06263:92 84.96005:207 91.05463:164 95.04824:98 123.09676:89	604635	613767	615380	381843	452547	328547	321820	305354	283096
5.9	355.103	Chlorogenic acid	[M+H]+	355.102	C16H18O9	CWVRJTMFETXNAD-VQWGVLBKSA-N	73.1	355.10239:40284 356.10574:7596 357.1091:2903	55.02911:152 67.05492:86 72.08122:260 80.0563:119 85.0274:174 86.03014:62 89.03857:87 91.02322:113 97.07501:183 99.08032:59 105.11531:69 114.10217:990 115.10887:153 117.03178:257 123.04455:81 135.04381:122 137.0594:145 139.05054:76 139.06401:105 145.02762:330 163.03696:1328 163.05148:78 163.06396:54 163.07727:112 164.04175:167 164.07063:213 165.05165:66 173.09488:65 176.0708:199 178.08821:84 193.…	12738	9928	12432	192475	189028	205505	2248046	2270971	2290538
5.93	387.166	Tuberonic acid glucoside	[M-H]-	387.166	C18H28O9	JFDNMLUPLXZXGV-YAYCWVCRSA-N	75.4	387.16602:36782 388.16937:8695 389.17273:7756	57.03603:156 59.01434:2145 59.02282:88 59.03062:83 60.01937:98 67.01904:220 71.01459:140 72.99274:50 87.00951:140 99.00715:125 101.02366:523 109.06364:162 113.0228:53 151.07822:279 163.11272:64 200.04558:82 207.09982:104 209.05379:149 223.44572:60 387.16376:140	650329	658203	636316	641952	646465	636051	344180	345436	353818
5.97	266.139	N-.alpha.-(tert-Butoxycarbonyl)-L-phenylalanine	[M+H]+	266.139	C14H19NO4	ZYJPUMXJBDHSIF-LLVKDONJSA-N	70	266.1387:55994 267.14205:9344 268.14541:3275	60.04201:130 69.03257:63 71.01308:55 72.08175:161 79.05606:62 81.06898:143 86.04311:131 95.08468:92 111.04227:70 120.07956:109 122.06087:91 122.09553:98 127.53979:64 133.10146:81 144.05627:105 145.10106:89 147.08138:160 150.05338:126 151.0625:320 152.03616:59 152.10878:68 155.08298:98 160.11143:85 166.08612:1590 166.10538:76 167.08916:148 178.0815:85 180.10356:122	1096813	1105715	1091113	792246	772167	761777	198249	198043	201003
5.988	171.103	3-Cyclohexyl-2-hydroxypropanoic acid	[M-H]-	171.103	C9H16O3	WMHUKKRNWMPXKB-UHFFFAOYSA-N	72.8	171.1022:15631 172.10555:1834 173.10891:0	57.89674:162 125.09628:180	254393	253412	245742	296778	301491	299721	166241	163135	165270
6.027	243.123	p-Methoxytodadiol	[M+H]+	243.123	C12H18O5	SNDFRVPKIVPGED-UHFFFAOYSA-N	72.1	243.12268:292577 244.12603:117129 245.12939:11269	55.01897:170 56.96428:62 59.01156:160 59.04768:175 67.05327:748 70.02839:90 71.04913:209 77.03884:657 78.04412:72 79.05381:900 79.06413:60 81.03325:142 81.04111:55 81.07008:798 81.0789:146 82.07298:137 91.05381:1351 91.07431:59 92.06302:70 93.06979:724 93.08853:51 94.07902:107 95.01507:57 95.049:1767 95.06825:69 95.08553:466 97.06357:111 103.03714:98 103.05277:87 104.06097:67 105.03082:96 105.069…	6980790	7255838	7330855	8964089	9235152	9433462	7549469	7678068	7940595
6.076	519.171	2-(.beta.-D-Glucopyranosyloxy)-4-(prop-2-en-1-yl)phenyl .beta.-D-glucopyranoside	[M+CHO2]-	519.172	C21H30O12	SFQLDKSMEHBZRN-LWZURRPWSA-N	80.2	519.17108:57240 520.17443:18600 521.17779:5997	57.03292:91 59.01383:267 81.29651:141 83.04986:147 86.03464:103 95.08679:108 101.02431:103 119.041:51 123.95674:80 149.06081:3582 149.08728:86 150.06445:623 151.06195:75 161.05507:75 191.04984:191 195.0704:104 302.99869:97 311.11169:192 312.11069:66 343.11572:78 345.11859:83 373.22452:60 427.07993:107	476467	462241	445398	976816	999717	982747	450208	446406	469548
6.131	167.035	2-Hydroxy-5-methoxybenzoic acid	[M-H]-	167.035	C8H8O4	IZZIWIAOVZOBLF-UHFFFAOYSA-N	87.7	167.03487:73072 168.03822:7724 169.04158:1706	59.01551:85 108.02239:389 138.15479:56 152.01205:79	922130	957566	943583	651753	643272	647669	920751	920467	932058
6.135	171.102	Dimethyl suberate	[M+H-CH4O]+	171.102	C10H18O4	LNLCRJXCNQABMV-UHFFFAOYSA-N	83.2	171.10194:1249161 172.10529:147380 173.10865:54546	53.03841:494 55.01822:339 55.05401:3249 55.06273:105 55.06877:179 55.9339:233 56.06:118 56.9644:90 57.03266:249 59.04938:174 65.03764:296 67.05453:765 69.03093:52 70.98103:88 71.04903:590 77.03976:551 78.04243:157 79.0192:136 79.05359:505 80.05811:215 81.06888:432 83.04854:67 83.08574:247 91.05462:1177 91.06238:74 92.05869:86 93.06907:375 93.07819:61 95.08748:60 96.05479:110 99.08291:102 105.0435…	17332718	17340212	17228706	13533844	13645953	13643007	11963100	11757729	11998014
6.139	188.128	7-Keto-8-aminopelargonic acid	[M+H]+	188.128	C9H17NO3	GUAHPAJOXVYFON-ZETCQYMHSA-N	70	188.12827:27532 189.13162:5019 190.13498:2171	55.0547:576 57.03216:117 57.07124:248 58.0374:111 58.99826:129 60.98698:106 65.03777:263 67.05549:174 71.0499:319 72.98759:145 77.03854:178 78.04217:222 79.05463:263 81.06822:99 83.04897:240 85.02846:89 89.03822:114 91.05447:191 93.03551:107 95.08638:65 104.05013:81 105.0708:128 106.02605:64 107.08507:93 109.06633:316 111.08088:316 111.08862:53 121.08468:104 121.80843:51 144.04279:152	338232	341218	333160	233156	243101	242806	270444	256365	263391
6.215	177.019	Esculin	[M-H-C6H10O5]-	177.019	C15H16O9	XHCADAYNFIFUHF-TVKJYDDYSA-N	76.6	177.01926:223021 178.02261:28269 179.02597:25494	56.99888:84 59.01496:93 65.03822:157 73.03223:77 77.03751:341 79.05659:124 89.04043:860 90.04345:76 93.03423:353 105.03387:248 106.03773:99 107.01558:339 107.92574:63 110.00143:148 121.02879:71 133.02937:178 134.0352:168 135.04616:199 149.02501:178 150.02856:71	3643592	3650425	3649310	2207944	2209184	2152533	682130	696203	709981
6.258	190.05	(3-Oxo-2,3-dihydro-4H-1,4-benzoxazin-4-yl)acetic acid	[M+H-H2O]+	190.05	C10H9NO4	POGLODLVBYOXAO-UHFFFAOYSA-N	70.5	190.04987:40148 191.05322:5412 192.05658:3053	55.01814:98 65.03803:246 67.05358:1083 72.98537:105 73.06249:50 77.03829:1089 79.05291:106 81.07127:59 83.08524:64 89.03916:296 95.05056:367 95.08389:99 102.04424:55 105.03315:73 105.06892:134 107.05077:171 107.0853:164 109.10056:120 115.05632:129 116.04943:515 118.06544:65 123.0442:87 131.07365:114 134.10648:83 144.04346:340 148.00671:110 149.03004:62 151.0388:427 152.03255:54	697640	716483	690175	577897	584707	574797	90493	91425	85444
6.284	415.16104, 461.1748, 434.20239, 439.15738	2-Phenylethyl 2-O-.beta.-D-xylopyranosyl-.beta.-D-glucopyranoside	[M-H]-, [M-CHO2]-, [M+NH4]+, [M+Na]+	415.16101, 461.1665, 434.20209, 439.1575	C19H28O10	CGZNTHDUAFIKOH-BMVMOQKNSA-N	71.6, 90.2, 82, 81.4	415.16092:329423 416.16427:77640 417.16763:15615, 461.1734:2036951 462.17675:1100247 463.18011:218479, 434.20236:492160 435.20571:109353 436.20907:21669, 439.15778:179693 440.16113:40214 441.16449:10379	59.01408:1365 59.02299:69 69.03538:54 71.01384:546 71.02027:57 73.02924:122 79.0179:107 85.02953:289 89.02544:318 90.02662:57 98.0336:120 99.00933:120 101.02407:370 102.95551:82 106.21007:57 111.00797:70 123.04484:127 127.04143:120 132.03609:83 139.00662:134 144.0833:56 153.05678:169 157.01598:82 173.04329:90 191.05495:83 195.06554:73 213.09474:135 326.08954:137 359.12531:98, 53.04277:52 55.01737…	7505687	7413168	7248227	10381827	10143313	10418494	5609867	5576288	5596144
6.285	831.329	2-Phenylethyl 6-O-pentopyranosylhexopyranoside	[2M-H]-	831.329	C19H28O10	ZRGXCWYRIBRSQA-UHFFFAOYSA-N	73.1	831.32867:19974 832.33202:12284 833.33538:4323	71.01495:142 73.02892:108 89.02428:178 95.04967:70 100.44817:96 101.02499:552 112.63064:100 115.03843:95 119.03378:188 131.03304:448 148.60504:118 149.04407:413 152.65662:84 179.05688:295 226.03477:80 415.11752:96 415.1611:672 416.16443:283 416.18234:52 417.04932:85 417.16342:68 419.15253:65 419.1886:86 542.20374:62 616.96143:59 696.5816:53 759.29553:61	168696	177140	151964	322732	328039	305028	106121	100301	102075
6.376	785.25	Echinacoside	[M-H]-	785.251	C35H46O20	FSBUXLDOLNLABB-ISAKITKMSA-N	71.1	785.24939:32297 786.25274:15530 787.2561:8044	89.02444:52 114.02042:209 121.03143:68 136.07648:87 148.20082:54 149.01962:119 152.04362:96 161.02357:127 161.02795:139 165.05177:69 170.94241:53 174.77396:122 249.0575:306 285.07196:117 309.05984:90 309.33368:79 335.11777:130 342.11725:74 348.08334:61 369.12787:183 371.09784:288 372.09824:123 372.14526:73 389.10974:62 390.10873:112 392.15881:70 450.16617:100 461.16586:110 471.19443:98 486.06763:…	61686	56138	56924	176243	190721	176168	1069358	1067259	1079830
6.404	191.068	6,8-Dimethyl-4-hydroxycoumarin	[M+H]+	191.07	C11H10O3	HVHIQQVTLCUBKA-UHFFFAOYSA-N	65.1	191.06766:63469 192.07101:6818 193.07437:7063	64.93569:51 67.05512:164 68.98367:101 77.03851:441 79.01262:156 91.05238:56 95.04784:307 104.04953:140 105.06975:155 107.04784:123 110.97623:70 111.08132:53 123.04311:104 142.07764:74 151.03906:90 166.08485:61	1333533	1285097	1256312	885484	870699	929242	290143	287678	300535
6.41	359.14862, 341.13843	Cycloolivil	[M+H-H2O]+, [M+H-2H2O]+	359.1489, 341.1384	C20H24O7	KCIQZCNOUZCRGH-VOBQZIQPSA-N	64.9, 76	359.14822:35861 360.15157:13530 361.15493:8415, 341.13831:261143 342.14166:62099 343.14502:12538	60.05552:122 67.05399:142 69.03429:176 72.05616:100 72.08084:410 74.0242:73 83.08522:67 85.0294:93 86.09668:83 87.04313:75 93.07192:79 97.07689:256 107.08372:111 108.04154:106 111.04044:65 113.99978:132 114.1022:1463 119.05078:54 123.04308:90 125.05913:88 137.05978:886 137.07098:52 138.06395:180 144.04503:175 145.06627:97 146.09222:93 149.06076:111 153.05498:102 158.0688:122 164.04959:65 164.0667…	4478237	4327936	4320627	3364791	3345226	3271314	3448731	3433851	3510449
6.451	265.143	Artemisinin	[M+H-H2O]+	265.143	C15H22O5	BLUAFEHZUWYNDE-DFFGHCKCSA-N	63.9	265.14343:64149 266.14678:14807 267.15014:28078	55.02913:95 55.05384:293 57.03205:168 58.06451:91 67.05352:75 69.0322:84 69.06924:176 73.02843:143 79.05333:110 83.04972:214 86.0333:147 87.04399:220 92.04837:172 93.03418:260 93.06989:359 95.15386:52 97.06506:110 103.05329:121 105.06019:63 106.06747:76 107.08675:124 109.06355:72 111.08215:53 114.09955:130 117.05743:134 117.07211:175 120.04393:200 120.07914:289 121.06546:223 123.08028:79 130.0704…	705636	705655	674570	997402	999716	987832	312161	296761	293444
6.511	185.117	2-Furanacetic acid, tetrahydro-5-(2-hydroxypropyl)-.alpha.-methyl-, 2-[5-(1-carboxyethyl)tetrahydro-2-furanyl]-1-methylethyl ester	[M+H-C10H18O4]+	185.117	C20H34O7	VIHRKOVEWCGJQP-UHFFFAOYSA-N	81.7	185.11725:37205 186.1206:14331 187.12396:26637	51.02439:184 53.03868:151 55.01777:190 55.05441:274 58.94236:112 65.03793:116 67.05413:967 67.0636:60 68.99731:67 69.0707:69 70.07285:256 77.03806:986 77.05511:66 79.05397:603 80.05638:54 81.07014:371 82.03986:143 83.0493:97 91.05341:573 93.06853:668 95.04913:236 95.07623:80 96.04964:102 97.06618:273 99.08124:184 105.04282:122 107.04877:117 111.00723:123 118.96886:73 125.05905:112 144.05769:112 1…	163012	177225	165092	574356	632944	592622	733880	698981	751023
6.529	405.14	Junipediol A 8-glucoside	[M+CHO2]-	405.14	C16H24O9	REHZVRNVHQFBAF-YLHHEPAUSA-N	70.8	405.13971:168130 406.14306:33369 407.14642:14312	59.0141:1676 59.02967:66 65.03983:122 68.99751:130 70.67513:60 71.01315:446 72.99358:83 73.0304:166 87.01013:95 89.02505:432 89.0352:57 93.03381:152 101.02431:679 106.04198:53 111.08537:70 113.02322:242 119.03595:75 121.06467:471 123.08123:99 125.05788:115 127.03639:128 148.0511:133 149.06001:168 153.05438:158 153.22302:52 163.06204:109 165.02246:84 179.0508:175 179.07202:130 181.06967:163 181.08…	3041696	3194759	3056248	5325099	5317814	5009130	3819813	3631107	3680797
6.543	171.101	Diethyl pimelate	[M+H-C2H6O]+	171.102	C11H20O4	LKKOGZVQGQUVHF-UHFFFAOYSA-N	70	171.10143:62417 172.10478:7343 173.10814:6296	53.03884:189 55.05526:173 56.96517:290 67.05582:155 79.05432:238 81.03372:59 85.06389:91 96.05833:182 97.07661:118 99.52992:67	595050	605659	629784	1174932	1198413	1169961	1028817	994223	1024294
6.629	593.151	Apigenin 6,8-di-glucopyranoside	[M-H]-	593.151	C27H30O15	FIAAVMJLAGNUKW-UHFFFAOYSA-N	76.6	593.15112:27231 594.15447:9668 595.15783:2816	58.54805:50 59.01318:188 69.03508:166 92.9297:121 93.03107:161 95.08759:77 138.06502:58 183.09866:56 184.10193:67 193.08255:161 199.06157:63 208.08931:131 244.08835:116 254.9131:86 292.99576:151 296.09656:214 297.41821:52 304.91663:66 306.99268:140 343.54092:82 353.06659:440 383.07654:117 384.37262:62 389.11917:57 395.08408:181 413.0936:70 417.15192:60 459.23386:60 473.09378:76 473.1113:306 503.1…	182906	179845	178682	192505	203101	197097	454654	461243	466555
6.655	181.05	Caffeic acid	[M+H]+	181.049	C9H8O4	QAIPRVGONGVQAS-DUXPYHPUSA-N	90	181.04959:310344 182.05294:35719 183.0563:16766	53.00443:55 55.01954:66 55.93473:129 56.94211:127 60.9859:116 61.02818:96 63.02376:352 64.02997:65 65.03969:658 66.04121:111 67.05473:389 69.98132:77 77.03954:941 78.0415:175 79.05501:439 82.0753:73 89.03829:4494 89.04778:155 89.05682:148 89.06573:66 90.04211:910 90.05159:55 90.05993:55 91.05374:474 93.07083:54 95.04896:66 100.93086:166 105.03011:95 105.04214:134 105.07269:56 107.04814:321 108.05…	5040854	5088156	5042666	5746116	5874797	5693453	835676	786049	784957
6.656	163.039	Dihydroplumericinic acid	[M+H-C5H8O3]+	163.039	C14H14O6	GRJLGDWPUYQSHL-LOJYNRMOSA-N	82.6	163.03888:143840 164.04223:15569 165.04559:97314	51.02382:171 52.02663:115 53.03804:236 63.02348:177 65.03985:350 66.04698:163 70.06416:66 77.03841:429 79.0556:92 81.03528:97 81.0707:76 83.05125:141 89.03838:2154 89.04826:64 89.05676:94 90.04333:159 91.05426:404 105.04827:112 106.04192:70 117.03587:101 121.03048:186 127.02755:193 133.04927:60	2262718	2227570	2235109	1976731	1915246	1910590	440677	440882	443087
6.75	639.199	Plantamajoside	[M-H]-	639.193	C29H36O16	KFEFLPDKISUVNR-QJEHNBJNSA-N	67.6	639.19385:1069788 640.1972:382093 641.20056:91516	59.0142:66 71.0154:240 81.03488:138 83.44341:63 85.03056:68 86.76641:67 87.00843:177 88.98803:125 89.02426:479 101.02596:63 103.04194:51 109.02931:162 113.02337:1601 113.03487:91 113.0429:53 114.02607:70 115.02803:104 123.04446:59 125.05898:103 127.0405:278 132.02757:54 133.03003:377 135.02164:90 135.04297:594 136.74765:61 141.01964:335 143.03586:271 149.02359:63 149.04219:51 150.03369:165 151.03…	200033	189377	189436	2270819	2236156	2266706	26885886	24961548	24985860
6.806	475.182	Kanokoside A	[M-H]-	475.182	C21H32O12	CHSDMOZSQFIUGK-SYPGBUITSA-N	62.1	475.18176:48757 476.18511:14418 477.18847:12021	59.01527:313 71.01363:550 73.02949:191 83.06022:99 85.03252:220 87.04551:116 87.05166:56 89.02463:1166 89.04306:99 95.01456:84 99.00901:140 103.04015:55 110.97514:72 113.02441:1077 119.03352:188 120.07761:97 129.02036:117 135.0273:181 136.79044:71 141.0946:212 143.03676:80 151.03787:174 163.11287:120 164.14995:54 177.0562:83 181.0466:205 183.10039:126 200.05174:135 206.95712:76 220.05608:93 220.0…	1125537	1154160	1136844	738448	713144	719585
6.807	193.086	Diffractaic acid	[M+H-C9H10O4]+	193.086	C20H22O7	MIJKZXWOOXIEEU-UHFFFAOYSA-N	74.6	193.08582:79272 194.08917:9737 195.09253:47478	51.0234:142 56.96555:207 58.06676:106 61.01036:109 65.03751:78 67.05379:493 70.98138:67 77.00459:220 77.03801:901 77.04816:94 79.05479:257 90.04413:133 91.05444:325 92.05134:102 95.04892:141 103.05281:178 105.03394:124 105.04388:55 105.06899:400 107.03273:73 110.58759:64 118.06576:124 121.05351:130 122.03979:96 122.07283:67 131.03421:74 131.05081:121 135.02579:142 146.05977:138 171.04755:83 175.0…	1350817	1491281	1307105	1545033	1595149	1521728	1196873	1247504	1394029
6.826	161.06	Dihydromethysticin	[M+H-C5H8O3]+	161.06	C15H16O5	RSIWXFIBHXYNFM-NSHDSACASA-N	73	161.05974:36599 162.06309:5340 163.06645:20505	55.01778:195 63.02345:128 65.03861:63 77.03849:194 89.03976:93 103.05402:510 105.04349:187 115.05557:142 121.06587:129	615242	396589	607919	754716	801203	799546	533351	590499	582449
6.891	135.117	(-)-Myrtenol	[M+H-H2O]+	135.117	C10H16O	RXBQNMWIQKOSCS-UHFFFAOYSA-N	72.2	135.11681:26423 136.12016:2754 137.12352:1685	53.04093:236 65.03799:451 68.94112:109 77.0388:662 77.04528:97 80.05815:233 84.99576:140 91.0547:353 92.05669:156 94.03806:88 105.06911:80 111.03812:88 117.05731:64 119.03678:94 122.06052:158	242761	226520	259785	443597	443252	449113	354166	358180	362586
6.93	121.065	4-Methoxy-2,6-dimethylphenol	[M+H-CH4O]+	121.065	C9H12O2	UCHRDYUBDZOFBJ-UHFFFAOYSA-N	75	121.06469:606938 122.06804:72468 123.0714:16383	51.02281:1378 52.01818:725 52.02588:244 52.031:203 53.02299:102 53.03865:220 55.01787:214 55.05173:180 65.03816:172 66.04279:74 67.02899:2937 67.04532:147 67.05075:77 68.02393:93 68.03167:61 69.02283:56 76.026:68 77.01322:67 77.03889:2003 77.04828:98 77.05756:66 78.04509:651 79.05627:115 81.03477:106 91.05371:646 94.0405:2115 94.04829:57 94.05947:111 95.03553:251 95.04828:207 104.02324:109 105.03…	12192286	12368683	12220452	7714430	7606890	7657495	2182808	2219902	2228454
6.931	139.075	Methyl 2-oxocycloheptane-1-carboxylate	[M+H-CH4O]+	139.075	C9H14O3	BLNHITXSJKCQGZ-UHFFFAOYSA-N	83.9	139.07526:35364 140.07861:2229 141.08197:5106	51.02423:120 53.03778:72 65.03721:103 68.97985:82 77.03851:322 78.04481:111 79.05593:139 91.05161:145 93.07005:186 105.04669:124 121.03964:69	678908	689338	715297	656172	556918	645857
6.991	197.081	2,4-Dihydroxy-3,5,6-trimethylbenzoic acid	[M+H]+	197.081	C10H12O4	NZGSNQJCTOMELT-UHFFFAOYSA-N	81.2	197.0808:343699 198.08415:42492 199.08751:31766	51.00478:91 53.03792:129 55.0174:748 55.02483:72 55.05351:382 57.03553:131 57.06947:162 65.03748:56 67.05478:397 73.02992:70 77.03891:495 77.04726:53 79.05511:886 79.06193:62 80.05605:295 81.06954:487 83.04965:114 83.08498:90 91.05325:364 93.0714:130 95.04931:326 105.04462:112 105.07072:388 107.0491:330 107.08676:172 108.0573:53 109.0625:66 115.05215:140 121.06307:94 122.05827:52 123.04367:109 13…	3735972	3707754	3664316	4496148	4446614	4461292	4666254	4661474	4897249
6.997	105.07	2-Phenylethanol	[M+H-H2O]+	105.07	C8H10O	WRMNZCZEMHIOCP-UHFFFAOYSA-N	87.3	105.06986:20319 106.07321:2761 107.07657:9745	51.02362:773 51.03065:61 53.03811:52 77.03828:289 79.01775:50	250918	311744	273376	351667	335012	314882	189770	190009	195293
7.105	401.182	6-(3-(.beta.-D-Glucopyranosyloxy)butyl)-5,5-dimethyl-3-oxocyclohex-1-ene-1-carboxylic acid	[M-H]-	401.182	C19H30O9	HFYDDOQMBZTGBR-PSHKLKHSSA-N	77	401.1817:408230 402.18505:91986 403.18841:621686	57.03416:625 59.01411:12166 59.02045:220 59.02979:508 59.04322:72 60.01699:424 60.02518:98 60.99285:153 68.99828:330 69.03495:337 71.01425:4047 71.02402:153 71.03161:167 71.52547:66 71.73723:69 72.01724:111 72.99271:158 73.02952:987 76.59048:60 83.01105:108 83.01624:220 85.02884:998 87.00902:203 89.02481:3152 89.04337:125 89.0509:52 90.0261:59 91.05678:163 95.01395:232 95.05099:207 96.05572:121 9…	4905770	4908763	4840479	5209618	5258288	5158130	3193446	3154325	3154708
7.198	509.224	(2E)-6-Hydroxy-2,6-dimethylocta-2,7-dien-1-yl 6-O-.alpha.-L-arabinopyranosyl-.beta.-D-glucopyranoside	[M+CHO2]-	509.224	C21H36O11	MACZNRHYPPXPRL-ORGBDTRNSA-N	82.4	509.22357:165176 510.22692:42857 511.23028:12402	59.01434:955 59.0246:57 60.01774:91 67.05596:110 71.01387:786 73.02919:74 85.02966:173 86.98582:101 87.0098:165 89.02443:2877 89.03475:60 89.04402:89 90.02965:128 99.00993:247 99.02279:61 101.02374:942 101.03478:72 105.01967:169 113.0245:655 113.03499:78 119.03423:263 122.90672:98 125.02439:289 131.03354:196 143.03331:61 148.2477:54 149.04614:308 153.05649:304 165.05342:62 169.12106:111 177.48984…	2116064	2094187	2081889	2422979	2411066	2377074	4154105	4165968	4117414
7.284	389.145	Shanzhiside methyl ester	[M+H-H2O]+	389.144	C17H26O11	KKSYAZCUYVRKML-IRDZEPHTSA-N	73.1	389.14438:186330 390.14773:35853 391.15109:25704	60.0569:150 72.04326:143 72.08161:369 77.04057:81 79.0537:488 85.0293:60 86.03297:128 86.07384:139 93.03172:80 93.07016:503 94.07446:122 97.07593:97 98.07899:67 103.05301:262 105.07063:162 107.04916:840 108.05236:61 110.06764:114 111.08235:135 114.10343:405 115.05327:141 115.09881:113 115.10665:136 117.05384:98 117.06052:54 121.06472:908 121.0847:78 121.10055:161 125.02255:370 125.06255:121 127.0…	2351473	2313586	2220904	2603020	2703958	2606159	2276237	2259562	2375394
7.3	245.10202, 407.15454	Methyl (1S,4aS,6R,7R,7aR)-1-(.beta.-D-glucopyranosyloxy)-5,6-dihydroxy-7-methyl-1,4a,5,6,7,7a-hexahydrocyclopenta[c]pyran-4-carboxylate	[M+H-C6H10O5]+, [M+H]+	245.10201, 407.15479	C17H26O11	QDEYKGKBMCIYCT-PHINXLAUSA-N	61.2, 70.8	245.10217:90691 246.10552:10471 247.10888:2430, 407.15521:90930 408.15856:19290 409.16192:6608	51.0181:120 55.02974:62 72.07953:288 72.08731:72 79.0554:290 81.07233:67 87.04389:145 91.05517:244 94.03711:226 95.04868:165 95.0797:69 97.06477:99 98.97578:87 105.04527:50 105.06905:147 107.04912:554 107.0614:102 109.02786:52 115.10636:83 119.04902:55 121.06522:107 135.02518:51 135.08118:75 137.06302:130 139.07433:145 153.05623:176 161.58018:149 162.054:54 168.08258:83 184.0087:136, 55.01909:72 …	2901904	2936518	2851025	3268499	3176307	3203000	2226608	2270267	2300830
7.31	405.14	8-Acetylharpagide	[M-H]-	405.14	C17H26O11	CAFTUQNGDROXEZ-XBDCZORHSA-N	79.3	405.14008:289031 406.14343:58229 407.14679:15253	59.01424:3875 59.02901:152 59.28049:76 61.01919:87 69.03403:127 71.01327:690 71.18488:88 73.03019:147 83.01322:54 85.03106:207 89.02372:1426 101.02406:832 101.59144:82 112.99991:60 113.0236:200 119.03143:58 121.0319:158 121.06372:467 123.04607:212 123.08208:180 125.06133:71 137.02361:102 137.06181:327 139.00066:145 139.07439:123 140.04431:55 149.05804:72 151.03804:275 155.99765:194 156.01186:56 1…	3412742	3447408	3363006	4360358	4471974	4300188	3317906	3359312	3507828
7.392	535.18109, 581.18713	8-Hydroxypinoresinol 4'-O-.beta.-D-glucopyranoside	[M-H]-, [M+CHO2]-	535.18213, 581.18762	C26H32O12	GQLQVPZSTWXDBQ-ZOKOZUFBSA-N	61.1, 84.6	535.18164:38945 536.18499:13182 537.18835:5123, 581.18701:124513 582.19036:40447 583.19372:13109	59.0145:304 71.01369:263 73.03165:143 83.0145:122 83.05253:215 102.02502:101 121.02886:107 151.03493:125 151.04027:90 153.03171:111 153.05222:60 155.07356:62 163.23589:66 165.01987:76 165.05296:145 173.05568:71 181.05064:191 185.02708:108 191.06735:70 192.04192:138 193.05336:165 204.96788:126 242.11975:230 267.07022:74 270.60324:62 285.11411:57 289.1026:113 313.10873:93 315.10742:156 343.11893:20…	2617114	2678371	2593291	1447761	1432458	1453483	2000977	1988076	2015126
7.452	345.155	(4E,6E)-8-(.beta.-D-Glucopyranosyloxy)-2,7-dimethylocta-4,6-dienoic acid	[M-H]-	345.155	C16H26O8	AEXJDSDOWQJVOT-HHAXVGFASA-N	72.4	345.15558:22433 346.15893:4463 347.16229:2780	59.01418:550 71.01224:278 74.98787:180 85.03119:90 89.02314:201 93.03757:124 101.02613:108 118.99523:61 119.03382:129 123.39565:53 165.02213:172 168.80562:63 277.85519:57	461773	467097	452110	335350	341787	332729	227304	224535	227859
7.515	325.092	Forsythoside B	[M+H-C19H28O11]+	325.092	C34H44O19	JMBINOWGIHWPJI-UNSOMVRXSA-N	81.8	325.09195:176992 326.0953:29517 327.09866:61026	55.05398:103 69.03418:162 70.06569:67 71.068:155 79.05344:145 85.02934:90 89.03673:113 91.05296:86 93.06718:108 97.02821:242 97.07564:165 98.97565:63 99.04382:52 105.06974:104 114.10265:284 117.03331:119 122.09758:112 123.08117:74 135.03008:54 135.04321:459 135.05696:68 137.05716:298 138.05258:224 145.02847:719 146.03296:144 163.03923:3981 163.05247:195 163.06422:110 164.03397:112 164.04359:247 1…	121027	125912	113945	778606	752075	750139	4853928	4841730	5019116
7.583	477.234	Jasminoside N	[M-H]-	477.234	C22H38O11	GOGLDSNWBWSTJG-KTSRQYQESA-N	71.9	477.23349:39655 478.23684:12802 479.2402:169385	55.01844:92 59.01377:823 71.01474:562 73.03127:67 83.01369:104 85.0298:223 89.02467:1037 89.04274:51 90.02771:133 95.01364:51 101.02496:708 102.02711:128 103.04071:140 113.02358:290 119.03693:191 125.02531:80 127.04048:99 127.07802:85 139.04309:146 143.03816:144 149.04362:146 161.04593:279 163.03926:116 165.05905:120 181.12163:209 183.09749:167 191.05867:92 197.04297:83 217.06549:75 240.09207:97 …	735736	767821	744324	1017090	1021247	956480	438266	404424	393246
7.624	107.049	2-{[(4-Fluorophenyl)amino]methyl}phenol	[M+H-C6H6FN]+	107.049	C13H12FNO	JKTBLHUOEYLYNG-UHFFFAOYSA-N	86	107.04912:230939 108.05247:18321 109.05583:11743	50.01432:62 51.02256:1507 52.02511:115 52.45971:60 53.03911:204 65.03834:82 77.0391:1768 77.05611:59 78.04056:51 79.04691:121 79.05612:197 91.05378:274 95.04687:188 107.0527:60				1626377	1600595	1613977	18630462	18366560	18691450
7.68	191.153	1-Methyl-4-benzylpiperazine	[M+H]+	191.154	C12H18N2	MLJOKPBESJWYGL-UHFFFAOYSA-N	69.3	191.15382:23120 192.15717:3208 193.16053:4047	55.0554:181 65.03911:79 66.03352:63 67.05303:189 69.03307:210 78.04098:64 79.05489:167 81.03529:84 89.03799:82 91.05566:377 95.04971:118 105.06672:52 107.04884:113 107.0612:77 118.04409:118 120.09079:67 121.07749:172 122.07816:67 146.08337:167 149.10585:58 164.069:64 175.12633:116 191.15384:563	311252	311575	309861	285255	302251	278412	299691	373962	292692
7.681	479.25	(2S,3R,4R,5R,6R)-2-Methyl-6-[[(2R,3S,4S,5R,6R)-3,4,5-trihydroxy-6-[(E)-7-hydroxy-3,7-dimethyloct-3-enoxy]oxan-2-yl]methoxy]oxane-3,4,5-triol	[M-H]-	479.25	C22H40O11	VUGMGEQWBOCMAV-QLEKUEJFSA-N	66.9	479.24936:260232 480.25271:62084 481.25607:14995	55.01862:112 57.04464:102 59.01412:2018 59.02944:73 60.99344:120 71.01401:1467 71.03174:77 72.01771:107 72.99341:117 73.02934:470 75.0097:121 75.55291:64 81.03493:137 83.01024:104 85.03007:509 88.98846:241 89.02438:1995 89.03529:60 89.04295:79 95.01517:77 99.04865:100 101.02437:2018 101.03616:55 101.04412:104 101.06079:106 102.02822:76 103.02825:66 111.0829:91 113.02442:849 115.02102:60 115.02832…	3061192	3105795	2704373	10131264	9278668	9171652	2517673	2503394	2508090
7.75	207.138	3-Methoxy-5-pentyl-2-prenylphenol	[M+H-C4H8]+	207.138	C17H26O2	FCNLMUQPSJEBQE-UHFFFAOYSA-N	76.3	207.13805:147763 208.1414:23704 209.14476:19779	55.01945:282 55.05465:243 57.0335:259 58.99549:98 59.04903:65 61.02932:71 65.03905:307 67.05488:360 69.03458:153 69.07026:204 72.05696:56 72.08103:234 72.09104:57 77.00584:200 77.03687:436 78.99625:139 79.05356:421 84.95848:153 91.05389:875 92.04884:99 93.03391:311 93.06935:89 94.04132:157 95.04778:246 97.06288:80 105.07008:266 107.04951:69 107.08568:230 108.09106:56 109.04765:217 117.03235:110 1…	1956001	1938010	1948780	1669827	1654247	1635525	1807637	1830820	1793911
7.75	225.148	5-(6-Methyl-7-oxooctyl)furan-2(5H)-one	[M+H]+	225.149	C13H20O3	MSOHKYKACHEERC-UHFFFAOYSA-N	77.2	225.14857:92977 226.15192:12626 227.15528:5367	51.02171:94 59.04784:61 65.03958:371 66.04666:128 67.0545:664 67.0704:54 69.06061:93 69.07121:212 71.04845:89 77.03851:586 77.04709:79 78.04049:158 79.0536:1154 79.06442:87 79.07149:97 80.05543:140 81.03365:86 81.06981:307 84.96018:151 87.0444:87 91.01132:72 91.05417:1406 91.07354:90 92.05849:232 93.07108:220 94.04118:227 94.07475:122 95.04879:251 95.08483:337 95.09232:56 97.06372:208 105.03591:9…	1310560	1369344	1293929	1113696	1097522	1068485	1171909	1179520	1138433
7.815	165.055	2-(3,4-Dimethoxybenzamido)thiophene-3-carboxamide	[M+H-C5H6N2OS]+	165.055	C14H14N2O4S	LORRZRFBMUDPOE-UHFFFAOYSA-N	77.2	165.05455:130799 166.0579:12914 167.06126:85674	50.01471:230 51.02312:289 51.02801:63 53.00318:83 53.03801:184 55.0178:87 55.05453:78 58.99394:81 66.04642:366 67.05331:162 69.03214:108 69.06911:71 77.03886:1147 77.04621:130 77.05575:64 79.05486:260 80.05917:68 81.06698:76 84.95965:552 91.0537:288 94.04059:124 95.04732:95 95.08733:172 105.07048:59 107.04779:107 109.04771:59 114.95021:82 117.07023:83 119.08864:91 120.09303:71 121.02855:162 121.0…	2252782	2400550	2345934	4584518	4760691	4723502	5073036	5143854	5159456
7.825	325.093	(2Z)-2-(.beta.-D-Glucopyranosyloxy)-3-phenyl-2-propenoic acid	[M-H]-	325.093	C15H18O8	IFJZNZBKGRGNSP-HOCDIANWSA-N	72.1	325.09247:36115 326.09582:6522 327.09918:1732	59.01479:69 71.01389:75 95.05023:151 97.02846:62 98.74446:71 101.02227:155 119.05013:481 127.85396:52 131.04846:90 139.07764:138 140.07715:76	878184	891003	832356	122402	131673	117211	278888	272914	277558
7.847	431.119	Asperulosidic acid	[M-H]-	431.12	C18H24O12	DGDWCRWJRNMRKX-DILZHRMZSA-N	72	431.1188:49839 432.12215:11435 433.12551:3303	59.01419:1333 59.03029:56 71.01296:133 71.1487:62 72.99272:56 73.03017:380 74.03424:66 75.00798:170 81.03246:173 83.0144:106 85.03015:283 89.02393:136 95.01655:174 96.05667:130 101.02348:190 106.04372:247 111.08129:174 113.02374:175 120.99483:61 121.0267:128 121.0631:217 122.06746:90 137.05875:169 137.09441:59 145.01315:166 181.04868:66 185.11859:98 249.05765:121 273.17197:51	687432	692663	672408	306690	301992	311117	807685	802832	808346
7.849	441.198	Hexyl 6-O-pentopyranosylhexopyranoside	[M+CHO2]-	441.198	C17H32O10	PSYNCYUUTFEJHA-UHFFFAOYSA-N	78.8	441.19739:241082 442.20074:49963 443.2041:11674	55.01868:127 59.01495:590 66.98606:109 67.02039:114 71.01439:1178 71.02247:73 73.02808:337 83.00794:67 85.02879:186 89.02412:330 99.01072:52 99.08276:182 101.02489:1732 101.0444:58 101.61099:58 102.02933:62 102.24491:67 103.0249:84 107.04813:138 113.02508:452 114.02732:135 115.04153:85 125.05899:65 129.01791:69 151.06401:83 151.07869:183 153.09204:71 159.02888:196 161.04712:289 171.1022:197 179.0…	2960363	2970463	2879322	3548456	3507118	3502218	2098898	2050135	2113384
7.879	787.266	Syringaresinol diglucoside	[M+CHO2]-	787.267	C34H46O18	FFDULTAFAQRACT-UERZRVEUSA-N	75.4	787.26489:15669 788.26824:7907 789.2716:3246	95.04752:75 114.02419:120 145.05026:63 149.0192:151 161.04642:270 163.03677:88 166.0251:84 238.05186:78 243.08604:183 391.18222:75 393.1116:115 417.15485:1342 417.18222:51 418.16089:368 492.19479:70 499.17795:50 517.19208:51 521.20435:107 703.17206:84 787.21863:110	206159	195919	192451	259557	258845	241916	177689	171299	187757
7.893	525.161	(3Z)-4-(2-(2-(3,4-Dihydroxyphenyl)ethoxy)-2-oxoethyl)-3-ethylidene-2-(.beta.-D-glucopyranosyloxy)-3,4-dihydro-2H-pyran-5-carboxylic acid	[M-H]-	525.161	C24H30O13	HKVGJQVJNQRJPO-GSDSTAPDSA-N	77.7	525.16101:222778 526.16436:65497 527.16772:18612	56.99702:61 59.01289:331 61.19174:51 69.00056:73 71.01414:783 83.01273:168 85.02789:174 86.03199:67 87.0099:98 89.02356:1240 96.79851:155 97.06719:120 101.02338:923 102.02819:67 102.95825:74 103.05814:61 111.00874:125 113.02229:338 119.0325:353 119.05085:106 121.02805:481 121.06528:1910 121.08461:109 122.07013:62 123.08154:188 125.02434:93 128.81926:69 131.03772:178 135.07991:144 137.05962:88 139…	801125	813265	794241	4331388	4295943	4275878	1417738	1385394	1383047
7.9	135.117	3,7-Dimethyloct-6-ene-1,2,3-triol	[M+H-3H2O]+	135.117	C10H20O3	AAUZPDAUBFXASQ-UHFFFAOYSA-N	72.6	135.11687:36660 136.12022:4557 137.12358:4446	51.02456:117 57.04546:105 65.03733:447 66.03481:141 69.03289:94 69.06895:104 77.0385:240 91.05484:898 92.40187:57 93.05904:77 104.06315:103 105.06966:63 120.07919:126	646207	654429	626188	741143	715582	692287	665559	680606	688658
7.94	287.113	Orcinol .beta.-D-glucoside	[M+H]+	287.112	C13H18O7	YTXIGTCAQNODGD-UJPOAAIJSA-N	65.8	287.11264:141558 288.11599:19367 289.11935:9737	57.03302:177 58.03638:170 59.01297:661 59.04951:330 65.03666:79 66.04806:133 67.05577:167 68.02671:108 69.03484:166 72.04365:52 72.05043:74 72.08006:255 75.04475:488 77.03893:175 79.0541:279 81.06905:94 85.02721:54 85.06554:89 88.0388:69 91.0537:294 93.03216:165 93.07142:109 94.04256:176 95.06065:69 95.08483:88 97.06541:97 105.03316:529 107.05007:214 107.07233:168 109.06448:209 110.99155:60 113.0…	605599	638225	588788	3824094	3898702	3891481	137991	120532	135182
7.96	185.117	Sebacic acid	[M+H-H2O]+	185.117	C10H18O4	CXMXRPHRNRROMY-UHFFFAOYSA-N	71.9	185.11736:44308 186.12071:5855 187.12407:4204	53.04024:90 55.05253:88 56.94161:153 57.93518:191 67.05538:173 77.03844:545 78.04063:68 79.05389:175 80.05836:206 81.03487:135 84.95908:215 84.96502:69 91.05338:116 93.06826:267 93.077:50 94.99615:62 101.0084:159 105.0469:145 105.07:143	368377	378559	378861	788122	881250	876321	678743	667991	677271
8.035	509.224	2-[[3,4-Dihydroxy-4-(hydroxymethyl)oxolan-2-yl]oxymethyl]-6-[(2-hydroxy-4,7,7-trimethyl-5-bicyclo[2.2.1]heptanyl)oxy]oxane-3,4,5-triol	[M+CHO2]-	509.224	C21H36O11	BVEVSYQMQABMQM-UHFFFAOYSA-N	73.5	509.22366:64840 510.22701:16337 511.23037:53880	58.84143:73 59.01498:499 71.01328:452 71.11546:54 73.03069:193 83.01238:271 84.01768:117 85.03085:108 89.02373:1312 89.03404:84 90.02624:84 95.05095:54 99.00824:722 101.02503:743 102.95586:126 111.00853:85 113.02565:341 116.9539:89 119.03408:147 120.99574:57 123.04433:130 125.02397:68 126.0619:70 129.01933:129 131.03387:211 137.02386:89 143.03593:81 149.04575:136 153.05589:72 161.04628:372 162.08…	708383	551132	734169	1683158	1649573	1625958	434580	422771	418177
8.07	237.185	4,11-Dimethyl-8-(propan-2-yl)-5,12-dioxatricyclo[9.1.0.04,6]dodecan-7-ol	[M+H-H2O]+	237.185	C15H26O3	CZZAIHWBOUXBPS-UHFFFAOYSA-N	73.7	237.18497:240404 238.18832:37119 239.19168:3982	55.05497:919 55.06209:93 65.0405:95 67.05399:199 69.03447:269 77.03761:155 79.05372:194 80.05812:73 81.07032:339 83.08287:84 85.06337:60 91.05364:177 93.06975:581 94.07421:78 97.06503:140 98.97507:121 103.05236:168 105.04408:101 105.07042:406 105.0798:67 107.04813:97 109.06349:52 111.0444:100 114.10186:77 119.08685:103 120.0827:111 122.10248:102 123.06299:107 123.07917:106 131.08481:282 133.1015:…	3859577	3806052	3256477	13014310	12906372	12712549	2330830	2415224	1948532
8.159	137.06	(-)-Corey lactone diol	[M+H-2H2O]+	137.06	C8H12O4	VYTZWRCSPHQSFX-GBNDHIKLSA-N	80	137.05962:164942 138.06297:16968 139.06633:9389	51.02329:315 55.0283:113 63.02445:84 65.0384:930 78.04251:90 79.05439:163 80.02266:55 91.05495:333 94.04145:142 96.08751:117 105.05748:78 111.04437:106 122.05679:119	941631	966899	932697	1580586	1614166	1596650	4732860	4920358	4859455
8.28	204.124	Triacanthin	[M+H]+	204.124	C10H13N5	BEPGTHDUUROBHM-UHFFFAOYSA-N	69.1	204.12399:17216 205.12734:3029 206.1307:0	55.0036:133 65.03748:160 67.05419:86 69.07121:100 77.03931:74 79.05425:124 119.03409:278 119.04788:66 120.04269:57 189.5623:191	82574	81142	78580	655520	656968	651400
8.286	489.161	6'-O--D-Apiofuranosylsweroside	[M-H]-	489.161	C21H30O13	JNPXCTROEJQHKD-APAPHXOESA-N	71.2	489.16113:188099 490.16448:45564 491.16784:15746	59.01409:984 59.02973:55 69.03368:69 71.0135:1711 71.03001:80 73.02918:163 74.09495:72 81.03448:385 83.01307:110 85.02893:256 88.83779:69 89.02432:814 90.0285:198 91.02945:69 98.83516:64 101.02297:389 109.02905:64 111.00652:119 113.02441:53 122.03648:148 125.0244:815 127.04122:207 131.035:176 132.0368:141 143.0323:96 147.04588:131 148.0507:102 149.04678:519 149.06082:33800 149.0849:1378 149.17783…	2361482	2423834	2334432	3565844	3534100	3317051	1383788	1352734	1388720
8.299	163.041	8-O-4-Hydroxycinnamoylharpagide	[M-H-C15H22O9]-	163.04	C24H30O12	AZKQDXZMKREFDY-LGKDJQOASA-N	94.2	163.04031:1036832 164.04366:127708 165.04702:38343	65.04012:318 65.37716:85 78.48565:218 89.03927:175 91.0554:1264 91.0658:94 93.03434:3134 93.04507:149 93.05385:135 94.03699:460 104.02654:350 117.03457:965 119.05021:11404 119.07172:551 119.08021:204 119.09248:92 119.11172:57 119.18172:55 119.57207:57 120.05396:918 120.06252:107 121.02605:148 121.05643:61 147.03401:78	17052328	17292692	17002520	11488585	11344599	11184069	1882584	1843179	1859582
8.299	119.05	cis-Melilotoside	[M-H-C7H10O7]-	119.05	C15H18O8	GVRIYIMNJGULCZ-QLFWQTQQSA-N	91.9	119.05013:159300 120.05348:17965 121.05684:1749	65.01302:238 89.04037:138 92.02287:171 93.03461:519 94.03727:57 117.03549:187 119.04926:119	2789936	2794764	2757839	1734500	1751393	1717161	305984	305447	304376
8.31	193.159	(E)-.alpha.-Ionone	[M+H]+	193.159	C13H20O	UZFLPKAIBPNNCA-BQYQJAHWSA-N	64	193.15866:28566 194.16201:4172 195.16537:2138	55.05468:94 57.07008:67 59.00435:79 67.05482:130 68.01763:161 70.9801:161 77.00574:333 77.03882:977 79.05311:170 81.06964:90 83.04928:112 86.06802:57 91.05415:843 91.07358:56 93.06904:86 95.04889:257 97.01149:416 107.04754:62 107.05509:58 109.06477:97 116.99416:62 120.04517:103 121.06289:169 133.05516:51 134.03656:179 135.02614:168 135.04129:84 136.02708:194 150.1321:107 151.03815:97 151.06078:78…	452664	471965	450021	561560	582762	539175	339996	338084	357020
8.333	477.14	Calceolarioside A	[M-H]-	477.14	C23H26O11	UHIGZYLCYRQESL-VJWFJHQPSA-N	77.3	477.14029:47340 478.14364:14271 479.147:28871	59.014:662 68.99387:102 71.0146:160 73.03166:132 83.0116:74 87.00704:181 87.04429:70 89.02415:556 95.05202:61 101.02632:172 112.98499:136 117.02171:98 119.03325:64 133.02867:260 135.04541:179 147.04457:123 149.06052:1344 149.07419:68 149.08534:57 150.06442:101 151.03627:100 151.06886:82 153.05829:172 154.09821:108 159.02867:122 161.02487:1810 161.03622:80 161.05128:87 162.02774:353 163.02859:71 1…				193352	194608	193169	1848941	1835120	1921961
8.42	241.071	Acetylsyringic acid	[M+H]+	241.071	C11H12O6	VEJHIZHVFWVWRQ-UHFFFAOYSA-N	65.4	241.07071:136084 242.07406:16795 243.07742:118127	55.01797:173 55.05399:163 65.03991:108 67.05487:489 72.08292:73 77.03845:556 79.0558:236 81.03526:71 89.52815:53 91.05273:120 93.03316:295 93.06745:144 95.04857:693 95.0843:81 107.08468:138 111.04426:80 119.04861:112 120.0504:110 121.02803:117 122.02753:97 123.00831:97 123.04327:167 125.02265:758 125.03326:52 139.03957:704 139.05278:89 140.04266:192 149.02344:300 151.03955:308 151.04791:74 153.01…	947648	766201	963541	3645478	3678606	3724662	426696	339746	427448
8.424	223.06	Methyl 2-((3,7-dihydroxy-9-methoxy-2-methyl-3,4,5,6-tetrahydro-2H-2,6-epoxy-1-benzoxocin-8-yl)carbonyl)-3,5-dimethoxybenzoate	[M+H-C13H16O5]+	223.06	C24H26O10	XKQFWJXMPAGPGP-UHFFFAOYSA-N	64.9	223.0602:141237 224.06355:17267 225.06691:207164	53.03757:179 55.05524:108 59.01116:97 59.04806:210 65.0381:517 66.04198:76 67.05502:311 77.03838:256 77.04932:58 79.05501:365 83.04689:73 85.0671:76 91.05523:275 93.03342:631 93.05334:87 93.06992:209 94.03876:62 95.04922:507 104.05096:100 105.03304:96 105.05309:141 106.06383:115 109.03032:96 109.06627:99 111.04378:83 121.02912:263 121.03761:115 123.04407:65 132.07886:124 132.08614:69 133.0291:68 …	703250	670260	741562	3678854	3519861	3581792	153641	241675	240914
8.46	197.081	Sweroside	[M+H-C6H10O5]+	197.081	C16H22O9	VSJGJMKGNMDJCI-ZASXJUAOSA-N	79.9	197.08083:148319 198.08418:21330 199.08754:46959	53.03959:199 55.01794:70 65.03938:158 67.05515:335 68.98343:96 68.99503:76 77.03762:645 79.05364:437 81.06973:510 84.95805:171 87.04289:126 91.05362:504 95.04848:543 97.06509:133 99.00687:76 105.07092:76 107.05062:63 119.04663:54 121.02807:104 123.04423:73 125.09657:56 128.064:115	2641979	2659026	2590930	2066600	2080696	2120239	1172052	1104735	1253448
8.527	173.154	2-Ethyloctanoic acid	[M+H]+	173.154	C10H20O2	DMUXSGAKEXSNGN-UHFFFAOYSA-N	75.2	173.15393:25698 174.15728:3708 175.16064:3673	55.05434:304 57.06933:137 58.06482:89 67.055:160 81.06995:91 128.06398:86	165033	166069	175319	290553	277374	284313	470507	526392	481591
8.536	155.143	Menthone	[M+H]+	155.143	C10H18O	NFLGAXVYCFJBMK-UHFFFAOYSA-N	71.9	155.14313:20111 156.14648:2497 157.14984:1855	55.05394:83 72.98533:111 81.06969:261 88.98211:132 91.05484:70 95.08616:199 97.06406:134	175900	183966	182467	235928	243719	242247	296436	301968	301787
8.62	185.117	Dibutyl sebacate	[M+H-C8H18O]+	185.117	C18H34O4	PYGXAGIECVVIOZ-UHFFFAOYSA-N	69.6	185.11717:16478 186.12052:2270 187.12388:2116	55.05517:371 56.96581:59 65.0381:84 77.03733:154 79.05456:136 81.06989:276 84.95959:102 95.04921:85 105.03419:110 121.10083:53 144.05534:141 145.05739:133	164794	162422	161975	264915	260016	260879	215373	202870	217051
8.641	623.213	Acteoside	[M-H]-	623.198	C29H36O15	FBSKJMQYURKNSU-YSMXPLQSSA-N	79.6	623.20654:2058511 624.20989:1514494 625.21325:388761	53.25282:91 57.0359:161 59.0139:1118 59.02846:77 70.12785:66 70.30295:123 71.01485:1000 71.28893:50 73.42027:75 74.99079:54 85.0301:244 89.00273:80 89.02421:2023 89.04284:112 93.53478:57 101.0279:281 103.03687:201 104.02454:65 107.01388:67 107.53323:62 110.03329:73 112.54283:57 113.02412:6775 113.04515:191 113.05651:59 113.3855:50 113.45217:53 114.02798:439 114.28725:74 115.01897:136 115.02877:53…							30967332	32965046	30954626
8.68	180.102	Benzoic acid, 4-(aminomethyl)-, ethyl ester	[M+H]+	180.102	C10H13NO2	WCTQEHGXBKFLKG-UHFFFAOYSA-N	70.9	180.10173:59715 181.10508:7592 182.10844:3431	53.03904:80 54.94558:163 55.01785:61 55.05426:388 56.94254:120 65.03912:219 67.05369:186 69.03618:67 69.07171:67 70.97992:177 77.03879:717 78.99625:99 79.0546:423 80.04784:318 81.06931:110 93.07066:87 95.05013:180 95.08509:257 96.05625:94 105.0307:52 105.04472:123 105.05745:226 105.0688:132 107.04984:167 108.95924:83 108.99778:175 109.06303:144 118.06432:67 119.07272:85 120.07999:145 121.09027:26…	1271928	1237921	1291718	1863954	1834920	1880999	230738	239688	247913
8.722	213.076	3,4,5-Trimethoxybenzoic acid	[M+H]+	213.076	C10H12O5	SJSOFNCYXJUNBT-UHFFFAOYSA-N	77	213.07605:802092 214.0794:98397 215.08276:18915	51.02342:201 53.0377:77 55.0555:137 56.05749:354 67.05451:333 77.03848:1081 77.04646:117 79.01582:70 79.05452:462 81.0349:232 81.06966:258 83.04958:153 91.05307:281 95.04939:3176 95.06618:105 96.0528:836 97.06496:236 105.04395:267 107.01492:165 107.04828:219 109.02874:368 109.03996:58 121.06271:98 123.04395:565 125.0222:199 133.06532:98 139.03842:215	8163732	8186449	8234852	15257717	15261489	14817963	4063548	4068863	4058947
8.76	341.138	4-(4-(4-((6-O-Acetyl-.beta.-D-glucopyranosyl)oxy)-3-methoxyphenyl)tetrahydro-1H,3H-furo[3,4-c]furan-1-yl)-2-methoxyphenyl 6-O-acetyl-.beta.-D-glucopyranoside	[M+H-C16H26O13]+	341.138	C36H46O18	PYWZXKKFHNJUIQ-WRCGPABWSA-N	65.6	341.13852:75541 342.14187:22992 343.14523:9099	55.02859:211 55.05608:50 56.04888:76 70.06523:73 72.08093:1171 81.06864:160 85.02849:222 86.98955:77 87.04589:115 87.0797:76 88.95248:107 91.05329:113 93.03064:80 97.06614:129 97.07536:396 97.09127:55 98.08537:100 107.04984:93 109.06551:216 114.10239:526 120.08205:81 121.04784:125 122.03628:184 123.04336:115 130.06342:150 137.05969:661 137.0694:70 143.08534:114 144.07895:66 152.07677:77 153.05228…	1371904	1376438	1355017	1137662	1110704	1118282	793679	785032	827430
8.957	405.176	(4E)-8-(.beta.-D-Glucopyranosyloxy)-2,7-dimethyldec-4-enedioic acid	[M-H]-	405.177	C18H30O10	QPCDZZMPXNUVCK-CJXBJLFHSA-N	79.7	405.1763:100029 406.17965:20990 407.18301:4638	56.02217:154 59.01379:1114 60.01893:218 67.05623:223 71.01391:588 73.02879:91 85.02925:116 89.02486:453 93.03434:137 95.05119:144 99.00648:89 101.02724:178 111.01045:114 113.02576:59 121.06009:76 137.06364:72 151.03833:110 156.37036:71 157.50984:85 163.11324:102 181.12233:541 181.33824:61 182.12695:216 189.05746:112 190.45026:78 204.99197:82 209.11072:189 225.11165:501 226.11763:92 243.15994:54 2…	1822559	1862052	1812304	1145626	1117416	1116710	1440467	1426718	1423528
9.032	213.076	Prohexadione	[M+H]+	213.076	C10H12O5	BUCOQPHDYUOJSI-UHFFFAOYSA-N	73.1	213.07581:183251 214.07916:22446 215.08252:3252	51.02213:251 55.01991:112 55.05545:211 65.03744:57 67.05565:343 69.03449:67 77.04025:193 79.0547:132 84.9606:124 91.05453:133 93.03484:73 95.04897:818 95.08636:191 96.05389:204 97.06774:57 101.953:110 103.05338:51 105.03313:88 107.08514:78 109.02908:120 109.06149:141 123.04247:98 125.02284:168 129.01819:83 135.04498:154 154.07849:142	1570976	1546959	1569545	3678658	3659659	3756053	591048	557641	577096
9.08	375.238	4-(4-Hydroxy-2,6,6-trimethylcyclohex-1-en-1-yl)butan-2-yl .beta.-D-glucopyranoside	[M+H]+	375.238	C19H34O7	QOLJILMTPKQQQA-KWEBYEANSA-N	68.1	375.23767:41504 376.24102:8478 377.24438:1501	67.05375:170 69.07056:159 72.04338:91 72.08041:457 79.05441:80 81.06863:173 85.0285:565 87.04308:126 91.05332:76 92.05639:79 94.07117:85 95.05114:267 97.07519:342 97.08178:93 97.10287:223 99.08131:148 107.08566:148 113.09842:62 114.10266:641 116.03331:56 119.04914:171 121.09998:339 122.10312:124 123.04179:174 125.09685:169 126.10074:60 133.06311:102 135.04276:109 135.10335:67 135.1183:67 137.0600…	283736	303491	303833	935612	902381	905621	507349	498435	501682
9.092	165.056	Vanylglycol	[M-H-H2O]-	165.056	C9H12O4	FBWPWWWZWKPJFL-UHFFFAOYSA-N	74.4	165.05565:199331 166.059:19751 167.06236:2523	91.0196:70 93.03619:263 121.0294:52 123.04446:114 148.00023:110	1239941	1383498	1295774	18458156	18609648	18417240	12707050	12637860	12657600
9.105	193.051	3-Hydroxy-4-methoxycinnamic acid	[M-H]-	193.051	C10H10O4	QURCVMIEKCOAJU-HWKANZROSA-N	74.4	193.0504:72526 194.05375:8231 195.05711:7387	59.01376:379 69.03481:78 71.0155:299 105.03534:77 133.02884:466 134.03888:165 144.88882:66	3025330	3078388	3007929	576747	584648	592175	101960	100095	93951
9.11	241.08	Methyl 1-(hexopyranosyloxy)-5-hydroxy-7-(hydroxymethyl)-1,4a,5,7a-tetrahydrocyclopenta[c]pyran-4-carboxylate	[M-H-C6H10O5]-	241.072	C17H24O11	WSGPLSDARZNMCW-UHFFFAOYSA-N	66	241.07732:2066665 242.08067:695879 243.08403:103233	51.02467:2507 51.03271:123 51.03869:73 52.0258:173 53.00222:103 59.01517:597 61.96942:50 65.00314:125 66.71539:61 67.01945:14784 67.02741:562 67.03563:627 67.04195:222 67.05392:161 67.06422:69 67.1517:78 67.85622:78 67.87331:68 67.96269:76 68.02228:658 68.66975:81 68.99847:23984 69.01497:892 69.02205:548 69.03505:4550 69.04401:372 69.05178:212 69.06011:83 69.07146:53 69.18079:68 69.27164:52 69.30…	26719228	25448000	25601352	210123400	210456200	209129100	193912700	194879400	194935600
9.115	155.143	(+)-Isomenthone	[M+H]+	155.143	C10H18O	NFLGAXVYCFJBMK-RKDXNWHRSA-N	73.2	155.14299:24891 156.14634:4320 157.1497:0	60.9858:70 67.05428:152 72.9884:148 81.07009:248	201525	209397	208757	232647	215815	234955	507136	509731	493100
9.118	139.004	2-Furyl(oxo)acetic acid	[M-H]-	139.004	C6H4O4	IXVPCJUAKDVYKX-UHFFFAOYSA-N	81.6	139.00357:216990 140.00692:12744 141.01028:3603	52.02803:202 53.00348:175 67.01935:829 92.99677:92 95.01518:100 111.00587:118	1545446	1592168	1572063	22446116	22489798	22141040	16151994	16126991	15991431
9.28	237.185	Curcumol	[M+H]+	237.185	C15H24O2	QRMPRVXWPCLVNI-YYFQZIEXSA-N	68.3	237.18489:116347 238.18824:18748 239.1916:0	55.05471:95 59.01328:260 60.08064:107 60.98638:74 67.05537:156 77.0385:278 78.04854:51 79.05306:152 81.06074:172 81.07003:220 85.02689:90 91.05431:733 93.07059:236 95.05023:103 105.07161:252 107.0498:178 108.05746:69 109.06536:282 133.02925:136 135.04358:125 137.05975:134 149.02234:452 149.06149:91 161.09497:61 165.05435:810 174.09653:89 222.15326:93	2010533	1971577	2003298	4123647	4006382	4009099	1028242	1050121	997624
9.381	133.101	2-Methylamino-1-phenylbutane	[M+H-CH5N]+	133.101	C11H17N	ONNVUALDGIKEIJ-UHFFFAOYSA-N	70.2	133.1011:26579 134.10445:3229 135.10781:4152	75.02209:129 79.05577:64 91.05334:284 117.07177:113	212197	216889	230698	300141	302463	310288	656433	677396	708502
9.387	191.143	2-[4-(Hexyloxy)phenyl]acetic acid	[M+H-CH2O2]+	191.143	C14H20O3	NPDQZDCDWUBCQK-UHFFFAOYSA-N	71.7	191.14296:39178 192.14631:6536 193.14967:2785	51.02281:118 67.05551:120 77.0383:838 78.04376:84 79.0541:129 81.07112:83 91.05576:352 95.04829:145 105.03311:107 105.07015:118 107.04997:57 110.00925:103 121.06218:108 123.96456:76 135.04428:111 151.03955:138	221434	233296	204889	132785	142071	129908	1229706	1124297	1147674
9.466	503.177	4-(Prop-2-en-1-yl)phenyl 6-O-hexopyranosylhexopyranoside	[M+CHO2]-	503.177	C21H30O11	OLRLUJCFUDJRGB-UHFFFAOYSA-N	70.5	503.17657:135072 504.17992:35609 505.18328:9263	59.01384:1968 59.02961:55 71.0142:1334 75.00926:129 79.01865:183 85.02797:172 86.02414:72 89.0237:1723 89.04382:54 95.05162:131 97.02987:364 101.02428:173 113.02478:151 115.00428:163 115.03614:83 125.02625:433 128.04376:142 131.03751:143 137.0219:98 148.0533:257 163.07411:163 173.04366:90 183.10252:50 191.05748:71 226.05997:132 300.11578:63 325.19913:65 331.10486:72	2278012	2347360	2286863	2409649	2449143	2409807	385254	379352	382991
9.52	642.23859, 625.21277, 325.09311, 471.14996, 623.2021	Isoacteoside	[M+NH4]+, [M+H]+, [M+H-C14H20O7]+, [M+H-C8H10O3]+, [M-H]-	642.2392, 625.21271, 325.0918, 471.14969, 623.19812	C29H36O15	FNMHEHXNBNCPCI-QEOJJFGVSA-N	74, 69, 97.4, 84, 87.3	642.23865:119235 643.242:40023 644.24536:30160, 625.21246:66915 626.21581:49497 627.21917:16549, 325.09219:816900 326.09554:151386 327.0989:25091, 471.14999:224186 472.15334:61054 473.1567:17335	70.06269:112 71.04921:833 75.0433:66 82.07337:122 85.02874:505 86.02921:53 86.05971:286 86.07452:94 97.02765:207 107.04588:196 113.96175:78 114.10222:916 127.03824:84 128.11778:130 129.05605:481 130.08565:137 133.0836:73 137.05855:127 145.04634:80 146.07939:339 147.06831:145 151.0392:53 161.08073:165 163.0009:260 163.01524:82 163.03818:5767 163.05678:244 164.04295:618 164.0621:54 164.4454:69 165.…	0	0	0	2952709	2945947	2897509	35440159	35104110	35304820
9.52	163.039	4-Oxo-4,5,6,7-tetrahydro-1-benzofuran-3-carboxylic acid	[M+H-H2O]+	163.039	C9H8O4	FABBWECRHZNMDQ-UHFFFAOYSA-N	77.2	163.03903:397210 164.04238:42278 165.04574:579598	51.02308:1015 52.02455:100 52.03083:208 53.00257:363 53.00816:53 53.03906:404 55.01838:65 55.05538:166 59.01256:86 61.0284:171 62.98348:202 63.02265:207 65.03799:408 66.04649:797 73.04469:192 77.0387:3869 77.05672:211 77.06467:72 78.04279:475 79.0159:114 79.05379:1112 79.07134:76 81.0723:82 83.01377:77 89.03864:1158 89.05756:72 90.04267:103 91.0551:98 92.0615:189 93.03352:245 93.0434:56 94.04076:…				954276	938142	935852	12580891	12498191	12518958
9.64	137.06	2-(3,4-Dihydroxyphenyl)ethyl 4-(2-(2-(3,4-dihydroxyphenyl)ethoxy)-2-oxoethyl)-5-hydroxy-4a,5,7,7a-tetrahydro-4H-furo[3,4-b]pyran-3-carboxylate	[M+H-C18H20O9]+	137.06	C26H28O11	AIPGFMVNUMXXEM-UHFFFAOYSA-N	73.5	137.05968:160606 138.06303:17650 139.06639:8785	51.02209:95 53.03939:90 65.03869:750 68.02448:185 69.03469:79 77.03751:66 79.01855:77 80.02735:96 91.05251:168 94.06524:318 108.04238:109 108.96151:52 118.06371:117	1736109	1787620	1736292	2289347	2327431	2344887	3796486	3830788	3917756
9.656	609.146	Rutin	[M-H]-	609.146	C27H30O16	IKGXIBQEEMLURG-NVPNHPEKSA-N	75.7	609.146:35827 610.14935:12431 611.15271:5701	59.01443:965 67.0024:52 69.03586:306 89.02573:152 95.04798:63 101.02217:92 111.00716:175 113.02372:142 121.06513:242 125.02245:178 132.44978:52 137.09473:170 139.04134:57 149.04843:111 151.05962:91 157.04921:215 160.0154:168 161.02586:80 167.03348:92 197.08249:60 209.04437:229 209.08412:66 241.07098:201 270.32794:55 271.02533:89 275.0593:138 296.09094:205 297.07867:57 300.02823:1293 300.04837:107…				76806	79853	70348	1365550	1315003	1328381
9.788	549.255	Docynicaside A	[M+CHO2]-	549.255	C24H40O11	LYJZPTUVRHPVNB-WRZQMYAXSA-N	71.3	549.25494:228372 550.25829:67706 551.26165:15997	51.90747:169 59.01425:1108 71.01318:935 71.02135:87 71.03014:62 72.99303:123 73.02465:93 73.03005:156 83.01294:86 85.02869:196 87.04253:116 89.01447:98 89.02419:5842 89.04281:247 89.06112:54 90.02865:90 95.05077:94 97.02729:83 99.00842:468 99.68489:59 100.00958:106 101.02412:1813 101.04266:60 102.286:53 111.01021:98 113.02547:457 114.46838:51 119.03463:156 125.02314:219 129.01918:92 131.03284:626…	2576216	2686583	2532006	2248308	2244701	2227967	4444286	4407114	4375384
10.073	523.185	Specnuezhenide	[M-H-C6H10O5]-	523.182	C31H42O17	STKUCSFEBXPTAY-MARDRGTKSA-N	89.2	523.18274:985368 524.18609:279175 525.18945:55683	57.0368:82 59.01407:2977 59.02108:122 59.0293:118 60.01545:68 68.99802:1303 69.00665:150 69.01332:61 69.03539:410 71.01463:967 73.02893:280 85.02881:83 89.02431:3337 89.04126:94 89.486:62 90.02511:71 93.03447:159 99.0101:93 101.02411:5861 101.0349:147 101.04382:237 101.05211:97 101.1306:57 102.0302:70 104.0307:128 105.04243:113 110.00039:116 111.0067:64 113.02437:926 113.03214:156 113.04497:73 11…				7499160	7612276	7511446	45805208	44627200	44362800
10.116	685.23547, 713.24402, 109.039709	Methyl (4S,5Z,6S)-5-ethylidene-4-[2-[[(2R,3S,4R,5R,6R)-3-[2-[(2S,3Z,4S)-3-ethylidene-5-methoxycarbonyl-2-[(2S,3R,4S,5S,6R)-3,4,5-trihydroxy-6-(hydroxymethyl)oxan-2-yl]oxy-4H-pyran-4-yl]acetyl]oxy-4,5-dihydroxy-6-[2-(4-hydroxyphenyl)ethoxy]oxan-2-yl]methoxy]-2-oxoethyl]-6-[(2S,3R,4S,5S,6R)-3,4,5-trihydroxy-6-(hydroxymethyl)oxan-2-yl]oxy-4H-pyran-3-carboxylate	[M-H-C17H22O10]-, [M+H-C12H24O12]+, [M+NH4]+	685.23492, 713.24402, 109.039734	C48H64O27	RYELKSRCVWRMQX-IKFNMRHDSA-N	88.4, 68.4, 79.6	685.23474:271135 686.23809:102422 687.24145:29004, 713.24402:74327 714.24737:34366 715.25073:10129, 1090.39685:57509 1091.4002:35139 1092.40356:14090	55.01846:150 59.01403:1083 68.99754:290 71.01369:899 71.02392:57 89.02495:2607 89.03652:117 89.0442:117 90.02849:54 93.03394:89 99.0089:145 99.04324:80 101.02367:1444 101.04411:62 102.02766:114 103.23691:65 113.01402:146 113.02365:326 114.026:53 119.03482:973 119.04808:236 121.02856:372 122.02682:144 131.03481:152 132.02907:139 139.01427:136 139.03859:87 143.03648:122 149.04874:62 151.08014:123 1…	442070	442923	443472	1069169	1051586	1085596	7535394	7317168	7376396
10.13	157.159	9-Decen-1-ol	[M+H]+	157.159	C10H20O	QGFSQVPRCWJZQK-UHFFFAOYSA-N	75.6	157.15851:29790 158.16186:3273 159.16522:0	55.05404:353 63.99911:104 132.3364:56	287745	268783	252414	337348	336240	336485	738594	736609	750552
10.158	169.122	1-Amino(cyclohexyl)acetic acid ethyl ester	[M+H-NH3]+	169.122	C10H19NO2	BSOAERDQHDFUHE-UHFFFAOYSA-N	76.6	169.12202:18965 170.12537:2776 171.12873:1490	51.02312:110 53.03848:192 54.04148:136 55.05606:76 65.03942:126 67.05356:174 68.98309:184 69.03275:90 69.98365:63 70.97899:52 79.0565:54 81.03344:145 81.03973:71 81.06951:50 83.04867:99 93.07049:52 95.08601:202 139.07341:60	293014	296888	290771	305323	274415	253104	292851	296008	290846
10.275	151.039	Anacardic acid diene	[M+H-C14H26]+	151.039	C22H32O3	KAOMOVYHGLSFHQ-UTOQUPLUSA-N	82.6	151.03889:378505 152.04224:36427 153.0456:38828	51.02292:1373 51.0286:69 51.03697:66 52.02679:332 53.00194:340 67.05264:122 67.92426:103 68.0566:104 68.9851:104 69.98389:52 77.00595:70 77.03822:2259 77.05268:79 78.04141:154 86.99208:97 91.05446:73 95.04855:96 105.03458:154 105.04388:341 107.04755:60 122.05917:72 125.02252:90	1471951	1666651	1374802	14800555	14717041	14296710	14261557	12893086	14041795
10.28	503.191	4-((2S,3S)-3-(Hydroxymethyl)-5-((1E)-3-hydroxyprop-1-en-1-yl)-7-methoxy-2,3-dihydro-1-benzofuran-2-yl)-2-methoxyphenyl hexopyranoside	[M+H-H2O]+	503.191	C26H32O11	SPWHQAUMLDQOFU-LWZOEEAQSA-N	75.6	503.19128:81392 504.19463:27884 505.19799:8387	72.08025:184 81.07053:114 85.02945:186 86.09675:143 95.04971:141 97.07514:173 99.04536:85 109.06331:226 114.10158:529 123.11652:144 124.01098:124 125.02327:99 127.03912:111 135.11542:100 137.05952:1711 137.07076:120 137.0835:82 138.06403:54 139.04137:97 139.0641:103 151.11522:65 156.13857:107 161.06268:239 161.09561:71 165.05389:392 166.05562:63 173.09332:55 175.07594:218 175.14874:119 176.0341:1…	642245	673102	627671	1209274	1216080	1178040	1008333	1000252	1035114
10.512	193.055	Picroside III	[M-H-C15H20O9]-	193.051	C25H30O13	RMSKZOXJAHOIER-GGKKSNITSA-N	91.8	193.05246:1835176 194.05581:346142 195.05917:263578	53.22234:79 59.01693:54 65.00537:438 77.03986:220 92.02711:92 93.0338:123 95.10827:157 104.02582:93 105.03518:241 106.04099:198 108.02152:386 108.0333:51 115.01476:68 132.02185:1715 132.03371:156 132.8313:64 133.02917:16432 133.04324:585 133.05179:599 133.06175:259 133.07336:102 133.08267:62 133.15919:59 133.2597:58 133.49074:82 134.03531:3223 134.04936:130 134.06079:82 135.03487:317 135.04236:35…	16668316	16901300	17059002	18992792	19319406	19401042	7001754	7107460	7294932
10.515	203.07	2-(2-Bromo-4,5-dimethoxyphenyl)-6,7-dimethoxy-1-naphthol	[M+H-C8H9BrO2]+	203.07	C20H19BrO5	NACIHWZXEUIYKU-UHFFFAOYSA-N	69.1	203.07034:15460 204.07369:2372 205.07705:5457	60.04464:200 91.05476:63 117.07204:107 131.04555:132 132.05635:51 160.05174:113 161.05934:69 175.09373:138	191124	192243	194304	217172	217928	214077	159355	149589	150293
10.516	593.151	Kaempferol 3-rungioside	[M-H]-	593.151	C27H30O15	YFPYXTNSQOUHPS-NIILUQFKSA-N	86	593.15057:133570 594.15392:43027 595.15728:11224	59.01381:727 72.99448:97 88.99:132 91.03014:97 101.02367:160 114.02185:88 120.9978:72 126.02911:159 127.03996:125 129.01897:134 139.04263:155 143.03827:105 149.04805:132 151.08028:70 153.10268:123 161.04594:146 170.93787:69 179.03021:64 183.06943:65 183.72145:66 190.0639:62 203.06837:76 209.04535:83 238.06972:116 248.96194:72 257.17422:90 275.18546:106 283.36691:65 284.02667:168 284.49384:50 285.…	119589	119189	117885	569572	579348	566312	4601584	4584322	4562490
10.516	131.049	1-Methyl-4-phenyl-1,3,4,5-tetrahydrobenzo[b][1,4]diazepin-2-one	[M+H-C7H10N2]+	131.049	C16H16N2O	FHOSJKIPIAZPJP-UHFFFAOYSA-N	83.1	131.04918:48309 132.05253:5690 133.05589:4954	59.01278:69 75.02531:178 77.03787:469 95.04988:79 102.04673:66 103.05461:164	686283	680839	665497	766507	776838	763844	584555	591730	603807
10.526	163.075	3,4-Methylenedioxyamphetamine	[M+H-NH3]+	163.075	C10H13NO2	NGBBVGZWCFBOGO-UHFFFAOYSA-N	82.4	163.07535:75163 164.0787:10143 165.08206:0	51.02333:887 52.02583:129 52.03138:60 53.00327:107 53.03858:131 55.0535:148 55.16286:56 61.02786:114 64.97941:88 66.01813:66 66.0452:519 69.03291:124 73.02837:87 77.03804:3032 77.0559:116 78.04324:419 79.01626:117 79.05531:310 79.06491:53 83.00816:146 84.08163:57 89.03962:212 91.05489:136 93.03203:133 94.04219:208 103.0537:1264 103.07303:55 104.05673:131 105.03314:452 105.04484:558 121.02703:535 …	1137683	1152432	1144350	1227050	1219744	1227271	979415	977011	983400
10.55	221.19	1.6-Farnesadiene-3.10.11-triol	[M+H-2H2O]+	221.19	C15H28O3	BGUYVWYUIXKRDO-XYOKQWHBSA-N	71.6	221.19014:73486 222.19349:13886 223.19685:18447	55.05489:321 57.0715:53 59.04884:162 65.03729:158 66.04306:364 67.05466:146 69.03224:57 70.03916:65 77.03934:279 79.05384:386 81.07032:365 85.06467:105 87.04317:189 92.05626:101 93.06967:257 94.0388:76 95.04487:57 95.08596:262 96.09011:61 105.07143:51 107.08337:236 109.06484:216 111.04573:54 119.06215:113 119.08486:113 121.0266:177 123.04282:93 130.03633:54 133.10155:59 137.1329:108 139.03732:142…	923993	936435	923648	442998	433621	431213	1240041	1236814	1245125
10.55	211.169	4-(2,6,6-Trimethyl-3-oxocyclohex-1-en-1-yl)butan-2-yl .beta.-D-glucopyranoside	[M+H-C6H10O5]+	211.169	C19H32O7	MRTYYJWDYPABSE-CAOIYLRSSA-N	66.3	211.16927:72263 212.17262:11660 213.17598:2522	53.03752:203 55.01717:65 55.05676:71 57.03406:205 65.04095:75 67.05359:779 69.06756:66 70.07158:83 71.04835:220 77.03905:999 79.05369:318 91.05475:187 95.04904:1418 95.05853:57 95.06833:64 95.08471:143 96.0509:264 97.02806:223 103.05276:78 105.04254:214 107.0863:64 108.04312:147 108.08875:63 109.02639:89 113.06051:116 123.11972:95 125.02317:1986 125.03577:124 125.04597:59 126.02778:368 127.03923:…	909604	914739	932742	501956	484042	472112	1388730	1343983	1372764
10.6	219.174	Zerumbone	[M+H]+	219.174	C15H22O	GIHNTRQPEMKFKO-HQCVNHCJSA-N	70.1	219.17422:33228 220.17757:4737 221.18093:58616	53.039:119 56.06044:62 67.05516:104 77.0404:132 81.06953:362 89.03955:90 91.05483:198 93.06841:137 95.0471:168 97.10078:137 105.0702:66 107.08459:144 117.0689:110 118.04166:119 131.08569:117 135.08073:98 145.1015:95 147.08911:97 163.11394:54 178.08206:74 192.09:72	832403	804547	819360	481632	504534	489669	564845	566078	574510
10.948	447.093	Luteolin 7-glucoside	[M-H]-	447.093	C21H20O11	PEFNSGRTCBGNAN-QNDFHXLGSA-N	91.5	447.0928:163128 448.09615:40648 449.09951:10158	59.01315:63 87.54299:117 89.02579:51 94.97876:93 107.04692:66 127.04041:91 128.03453:162 136.99004:186 149.06386:56 199.00244:70 217.05063:166 227.16394:59 284.03091:768 285.04013:3794 285.07205:124 285.95346:67 286.02646:59 286.04382:791 403.07208:83 447.09445:542	868607	862408	869962	1133844	1140045	1140889	3577285	3551508	3598476
11.055	579.208	(-)-Syringaresinol-4-O-.beta.-D-glucopyranoside	[M-H]-	579.208	C28H36O13	WEKCEGQSIIQPAQ-IRBNZIFYSA-N	77.3	579.20764:42670 580.21099:13846 581.21435:5146	50.67391:96 59.01426:148 89.02385:61 104.95186:138 121.0649:51 121.1021:82 133.01071:184 150.02945:84 151.04276:90 151.08224:96 159.02812:127 164.11642:83 165.05547:175 166.02547:158 181.05191:758 185.08955:71 187.06227:97 195.06297:120 197.07254:78 226.01265:58 227.05913:70 296.0864:59 326.09943:64 344.11191:55 353.09744:83 356.12781:58 402.13281:245 417.15472:606 479.11856:85	508917	527800	509360	768698	765275	746710	448936	412030	412342
11.32	223.133	(Z)-2-Oct-7-enylpent-2-enedioic acid	[M+H-H2O]+	223.133	C13H20O4	IQDBNCDDNJCNDB-LUAWRHEFSA-N	67.2	223.13269:134794 224.13604:20963 225.1394:0	55.05516:288 67.05526:327 68.05992:83 69.03321:109 74.04678:128 77.03725:318 78.04105:96 79.01637:189 79.05592:157 81.07013:154 85.02783:956 85.06526:80 91.05376:531 93.06966:194 94.073:177 95.01199:74 95.04907:254 96.05402:228 105.0321:59 105.0453:104 105.06744:72 109.02901:78 110.9751:100 111.04605:122 111.08113:86 117.05756:330 121.10322:317 122.03501:150 123.04556:73 123.1151:133 129.07001:72…	2984647	2904551	2912337	1684763	1706194	1672309	1067954	1030748	1088825
11.425	493.229	Acuminoside	[M+CHO2]-	493.229	C21H36O10	RFFYIBOJHUSIGD-PHDUQKSESA-N	74.8	493.22873:68502 494.23208:19308 495.23544:4797	59.01265:291 59.021:53 71.0145:642 72.0174:118 72.7158:63 73.03133:243 74.03377:115 81.02103:135 85.03008:191 87.00966:134 89.02419:456 95.01317:52 99.00849:132 101.02393:585 105.01793:141 113.02428:179 113.06204:86 125.02234:204 144.03957:60 154.04929:86 161.04735:76 162.04861:164 163.04926:155 179.05722:73 186.56071:62 191.0575:98 236.99075:62 315.17847:95 315.189:113 316.18475:236 434.25662:82…	1794115	1822896	1789127	368122	370717	354589	628621	630661	633228
11.503	195.065	Caffeic acid methylester	[M+H]+	195.065	C10H10O4	OCNYGKNIVPVPPX-HWKANZROSA-N	82.8	195.06509:251746 196.06844:29554 197.0718:14968	51.02313:68 55.05212:104 56.96374:58 63.02369:443 68.04856:83 70.97845:212 77.00482:801 77.03819:1038 77.04685:83 78.00515:136 78.04176:74 79.05386:677 80.05984:113 81.00119:128 89.03832:4798 89.04853:109 89.05723:213 91.05366:1923 91.06416:110 94.9425:53 103.055:129 105.04572:175 106.04913:100 106.07225:92 107.05016:403 108.05056:188 115.02459:86 116.05097:50 117.03317:2160 117.04474:126 117.053…	1978752	1955346	2035885	2436149	2525917	2531058	354913	341037	340118
11.525	179.07	Coniferyl aldehyde	[M+H]+	179.07	C10H10O3	DKZBBWMURDFHNE-NSCUHMNNSA-N	73.8	179.07011:55169 180.07346:6987 181.07682:42828	55.01822:235 55.94646:192 65.03867:51 70.98035:188 77.03664:90 79.05262:140 80.06155:98 81.07069:105 82.98045:61 90.0485:76 91.0537:630 105.04382:93 115.05413:54 119.04919:264 121.06101:76 134.03185:67 136.07672:153 148.04314:55 161.05588:122 168.02489:92	1313017	1294768	1187307	939923	1023048	985698	481310	380984	426241
11.631	107.049	2-Hydroxybenzenemethanol	[M+H-H2O]+	107.049	C7H8O2	CQRYARSYNCAZFO-UHFFFAOYSA-N	84.9	107.04903:39863 108.05238:3172 109.05574:5155	51.02386:327 53.03914:138 77.03893:325 107.04879:165							3847057	3815692	3908725
11.633	167.07	3-(2-Hydroxyphenyl)propionic acid	[M+H]+	167.07	C9H10O3	CJBDUOMQLFKVQC-UHFFFAOYSA-N	75.1	167.07021:105006 168.07356:12691 169.07692:35763	51.02303:208 55.05507:125 56.96415:131 61.01222:58 77.03975:639 80.05022:139 80.05727:83 81.03465:63 84.95975:344 86.99233:91 91.05561:60 91.06668:214 93.07169:118 95.0499:62 103.05335:109 105.04401:108 107.04925:492 109.0461:82 114.95162:61 131.04866:71 135.02513:74 137.04164:75								12752118	13276063
11.775	539.17798, 563.17346	Oleuropein	[M-H]-, [M+Na]+	539.177, 563.17352	C25H32O13	RFWGABANNQMHMZ-WLFYAOHHSA-N	81.8, 68.8	539.17706:483505 540.18041:147319 541.18377:34111, 563.17365:33397 564.177:10496 565.18036:9911	55.01896:231 59.01439:2549 59.02345:106 59.02954:112 59.04498:62 68.99713:318 69.03466:431 71.01418:730 72.00733:62 72.01894:179 73.0312:176 85.02933:126 89.02468:2339 89.03646:73 89.04365:109 95.01309:276 95.05003:2076 95.06013:75 95.06943:164 96.01401:141 96.02242:56 98.65501:84 101.02364:1335 101.04482:61 102.02838:256 111.00909:816 111.02982:50 113.0248:268 115.04185:94 119.03536:634 119.0486…	882235	990020	914572	4033974	3786443	3839783	19351512	18984166	19252868
12.02	449.109	Luteolin 5-rutinoside	[M+H-C6H10O4]+	449.108	C27H30O15	VMSNOYODYWRTOP-FOBVWLSUSA-N	89	449.10971:148251 450.11306:40886 451.11642:10528	89.06075:82 90.52537:182 109.06598:54 112.0428:53 114.10204:558 121.06268:265 133.09998:55 153.01819:82 158.09431:75 165.11119:120 211.07347:100 287.05472:8476 287.08612:323 287.10117:118 288.05872:1998 288.07977:112 288.09348:71 288.68909:52 289.05661:108 289.08008:179 294.11047:154 311.1369:117 315.08295:67 322.10648:130 353.21863:62 385.09253:107 389.10696:55 417.11414:291	1053322	1000059	986275	1365785	1321921	1287720	3558073	3657448	3869419
12.089	221.19	Bisabolol oxide A	[M+H-H2O]+	221.19	C15H26O2	WJHRAVIQWFQMKF-IPYPFGDCSA-N	77.1	221.19008:111019 222.19343:20886 223.19679:21600	53.04001:53 55.01899:262 55.05431:289 56.04898:84 56.0582:138 56.96544:103 65.03719:92 69.07095:123 77.03873:62 79.05346:340 80.05701:172 81.06914:1214 81.07999:81 81.08853:79 91.05332:275 93.03061:210 93.07066:68 95.04829:86 95.08459:213 105.06913:283 107.08574:259 118.99677:55 119.03778:75 119.05048:117 119.08583:183 121.04043:236 133.09903:65 135.11887:128 139.03804:78 149.02179:619 155.01878:…	1551805	1521119	1537811	2227764	2220190	2206936	676094	602389	671628
12.09	441.246	(6E)-2,10-Dihydroxy-2,6,10-trimethyldodeca-6,11-dien-3-yl .beta.-D-glucopyranoside	[M+Na]+	441.246	C21H38O8	PFJDJYAPRBPXLV-LSLVLPQDSA-N	74.6	441.24609:116003 442.24944:28823 443.2528:6583	70.06485:53 72.08147:112 85.02851:74 114.09743:127 114.10308:207 119.04895:188 137.05858:880 137.06796:92 173.13:76 183.08063:86 185.04071:79 193.05025:63 195.06915:85 202.08867:114 203.05264:52 206.0834:113 208.98988:72 211.05612:66 242.11522:83 261.18414:132 279.19818:115 312.12201:253 331.1387:99 344.14914:153 354.16547:55 357.16064:120 359.11624:111 384.1105:71 385.18359:87 399.20218:71 400.1…	1607273	1527598	1544421	2228816	2153776	2168453	481614	476890	474237
12.11	523.182	Nuezhenide	[M-H-C6H10O5]-	523.182	C31H42O17	STKUCSFEBXPTAY-HQORZESTSA-N	76.6	523.18176:127063 524.18511:36101 525.18847:8751	55.01823:122 59.01438:968 59.02372:60 68.99879:293 69.03574:379 71.01366:419 85.03085:222 89.02261:731 89.03383:77 95.04996:207 99.00771:112 101.02393:1981 101.03474:157 101.04375:55 102.02776:130 111.00848:147 111.01532:70 113.02442:379 117.97166:77 119.03655:223 119.05247:261 121.03032:183 125.02677:122 131.03319:125 138.02864:70 139.00418:83 141.01617:142 144.02882:113 149.04347:188 153.01826:…	365359	376873	367388	1319893	1329385	1265678	8513443	8542823	7303680
12.161	169.122	N-(3-Oxodecanoyl)-DL-homoserine lactone	[M+H-C4H7NO2]+	169.122	C14H23NO4	KYGIKEQVUKTKRR-UHFFFAOYSA-N	74.8	169.12221:25225 170.12556:4078 171.12892:0	55.05363:380 57.04378:66 63.00711:74 65.0379:59 68.98291:171 70.97985:51 77.03899:103 78.04546:129 79.05394:73 81.06981:103	456921	470941	435255	288951	269502	283358	257031	261717	283230
12.176	577.15594, 579.17084	Spherobioside	[M-H]-, [M+H]+	577.15631, 579.17078	C27H30O14	XIQCIPHUIZGDLB-LKRRGDMMSA-N	80, 78.8	577.15533:53020 578.15868:18915 579.16204:5190, 579.17084:90220 580.17419:28447 581.17755:8144	59.01377:718 59.03068:52 70.03868:75 71.01324:144 73.0288:59 83.0145:198 89.02148:55 101.02299:134 102.02982:75 107.73518:114 121.02978:116 139.00809:60 143.04761:80 161.02495:273 161.0481:72 165.05583:131 173.05983:56 178.99841:67 180.10132:79 199.06027:208 203.0334:132 223.06001:56 266.07846:88 267.87836:56 269.04419:3776 269.06799:107 269.07712:99 270.04657:346 271.04697:110 287.14816:152 293.…	88664	90915	82898	192225	193543	200192	2088802	2037335	2031830
12.187	493.229	.beta.-D-Glucopyranoside, 1-methyl-1-(4-methyl-3-cyclohexen-1-yl)ethyl 6-O-.alpha.-L-arabinofuranosyl-, (R)-	[M+CHO2]-	493.229	C21H36O10	VQNYZNUWUDHTKB-UHFFFAOYSA-N	77.5	493.22876:102960 494.23211:27330 495.23547:6469	55.0204:260 59.01491:789 64.88147:59 71.01374:924 71.0228:54 73.02966:636 74.03232:125 81.03689:82 82.7392:59 85.03046:130 89.02602:259 99.00789:53 100.01465:82 101.02431:494 103.02967:79 109.02895:175 112.98399:208 113.02425:653 115.0046:66 127.05447:74 132.03871:177 135.04211:69 136.04784:114 139.03946:95 142.99919:98 143.03621:165 153.05368:148 154.97404:115 159.03001:285 161.04469:894 161.063…	555319	598352	542378	2892504	2837705	2830931	154914	143038	154671
12.29	165.054	6-O-Veratroylcatalpol	[M+H-C15H22O10]+	165.055	C24H30O13	JPLOCWOFCUFHBG-UHFFFAOYSA-N	70.3	165.0545:102249 166.05785:9785 167.06121:77707	51.02387:88 53.03883:122 61.01018:228 66.04711:187 68.99723:56 77.03838:1474 77.05676:70 79.05489:230 84.95989:752 91.05403:74 93.05643:81 95.03962:67 109.04554:319 114.95182:113 119.03013:76 122.03784:256 135.02527:184 137.04118:290 138.07898:51 155.05057:62	504545	412482	573107	3595200	3642689	3738106	2601779	2574390	2392246
12.293	183.065	Methyl 2,4-dihydroxyphenylacetate	[M+H]+	183.065	C9H10O4	FSSXHUOFRDFPMF-UHFFFAOYSA-N	68.9	183.06516:69568 184.06851:6902 185.07187:7151	55.054:262 56.94238:566 57.07049:91 58.95971:70 65.03849:56 67.02339:64 67.05335:353 70.97964:110 77.03795:682 77.04488:55 79.05391:165 80.06232:52 81.06968:88 83.06773:75 84.95998:179 93.07009:59 95.01182:158 95.04879:204 95.05428:89 95.08562:67 97.97099:70				866760	843891	892682	796221	804724	820411
12.52	543.24475, 331.1753, 545.2594	1-(Hexopyranosyloxy)-7-(((2E)-8-hydroxy-2,6-dimethyloct-2-enoyl)oxy)-7-methyl-1,4a,5,6,7,7a-hexahydrocyclopenta[c]pyran-4-carboxylic acid	[M-H]-, [M+H-C10H14O5]+, [M+H]+	543.24469, 331.17511, 545.25928	C26H40O12	JCNYBRAUXUDAEQ-MKMNVTDBSA-N	79.6, 74, 76.2	543.24432:229784 544.24767:71463 545.25103:15440, 331.17523:91739 332.17858:19557 333.18194:3472, 545.25909:47547 546.26244:15422 547.2658:4618	58.00779:52 59.01466:442 69.03429:1369 69.051:68 71.01437:506 73.02894:151 85.02915:321 87.00802:216 91.82224:75 97.02748:174 99.04384:714 101.0241:335 107.0496:834 108.05165:118 109.06764:122 111.11972:152 113.02496:1131 113.59365:138 120.04115:75 123.08192:134 125.05992:484 126.06213:73 133.01099:88 133.0667:82 141.12793:145 151.04179:91 151.07529:705 153.05405:99 153.09276:146 157.04956:147 16…	379309	344199	345844	1289376	1307837	1276421	3394846	3375752	3411693
12.639	137.06	Capsazepine	[M+H-C11H13ClN2S]+	137.06	C19H21ClN2O2S	DRCMAZOSEIMCHM-UHFFFAOYSA-N	86.6	137.05971:347920 138.06306:29403 139.06642:6521	51.02494:163 54.94701:160 63.02389:293 65.03841:2839 65.04551:174 65.05508:117 65.06136:68 66.0425:112 77.03863:395 81.06983:97 91.05376:2166 91.07336:107 92.05873:262 99.97466:70 111.03674:90 119.04889:144 137.0594:359 137.07082:60 137.08333:50	2723742	3152244	3020511	7219021	7824030	7928810	12535190	12940109	12940271
12.67	221.19	Kinoprene	[M+H-C3H4O]+	221.19	C18H28O2	FZRBKIRIBLNOAM-WHVZTFIZSA-N	71.1	221.19002:36948 222.19337:5723 223.19673:16333	55.02005:56 55.05299:152 65.03999:56 69.03317:190 69.06898:127 77.03814:213 79.05555:162 81.06911:362 83.04929:113 84.96087:70 91.05318:396 93.03526:57 95.04887:170 97.06529:68 105.06793:118 107.08575:210 108.08901:57 109.10076:137 117.07037:84 118.03922:69 121.02788:317 121.04139:99 121.04926:159 122.03463:109 125.09782:170 137.06055:136 149.0229:526 150.02635:116 191.00229:77	314800	322527	295044	591788	581941	577688	893335	898367	877679
12.777	169.122	10-Hydroxy-2-decenoic acid	[M+H-H2O]+	169.122	C10H18O3	QHBZHVUGQROELI-SOFGYWHQSA-N	69.4	169.12245:42929 170.1258:5375 171.12916:1497	51.02365:64 53.93867:116 55.05385:203 56.96463:94 65.03956:213 67.05457:215 68.9822:294 70.03685:68 77.0381:165 81.07045:175 82.01325:85 88.95238:64 91.05266:114 92.06127:123 93.05701:86 106.04731:79	533326	519924	516366	491826	506143	491280	636573	612372	604470
12.778	431.098	Apigenin-4'-glucoside	[M-H]-	431.098	C21H20O10	ICLVCWSZHUZEFT-QNDFHXLGSA-N	82.2	431.09842:15023 432.10177:4097 433.10513:1064	51.0888:93 59.0132:62 109.02959:147 111.82642:75 117.02699:55 268.03842:511 269.04474:338 312.0582:123	213247	207795	208979	94218	90637	90436	211549	209571	223584
13.249	177.056	Jaslanceoside B	[M-H-C16H20O11]-	177.056	C26H30O14	MGEVYVDQMTWJNV-HOPHSATRSA-N	97	177.05573:642797 178.05908:77962 179.06244:85997	59.01467:128 65.00362:66 68.54829:50 71.01422:111 89.0386:367 90.99689:61 117.03418:14760 117.04552:434 117.05653:359 117.06558:231 117.36001:56 117.98163:62 118.03709:1599 118.04798:116 119.04284:88 134.03342:79 145.02963:1108 145.05103:62	5468518	5288178	5423375	4006814	4037027	4085424	472556	492597	501213
13.302	121.066	4-Hydroxyphenethyl alcohol	[M+H-H2O]+	121.065	C8H10O2	YCCILVSKPBXVIP-UHFFFAOYSA-N	80.2	121.06526:1514846 122.06861:186255 123.07197:10527	50.0159:138 51.02314:2043 51.03631:73 52.0185:649 52.03086:139 65.03865:1076 66.01829:153 67.02917:2195 67.03829:131 67.04737:89 77.01314:75 77.03868:4615 77.04932:133 77.05682:186 77.06364:81 78.04375:413 81.03252:95 91.05382:586 92.05657:97 94.04031:2161 94.05236:93 94.05943:87 94.51049:57 94.79774:54 95.04832:208 96.05088:71 102.04537:235 103.05649:141 105.0431:252 121.05119:1212 121.06271:70 …	18153348	18056474	17901612	15847563	15746937	15640043	29940036	30007560	29951888
13.667	279.159	2,5,7,8-Tetramethyl-2-(.beta.-carboxyethyl)-6-hydroxychroman	[M+H]+	279.159	C16H22O4	AXODOWFEFKOVSH-INIZCTEOSA-N	79.6	279.15884:59864 280.16219:11075 281.16555:3497	55.0541:79 57.07039:108 67.05637:162 109.1035:123 118.07134:66 119.0862:218 122.03613:174 137.0975:302 146.06393:196 149.0215:112 165.09053:790 175.00179:99	333440	319794	320493	1491282	1557615	1486214	485980	455468	476804
13.712	151.075	(2S,3S)-(-)-3-Phenylglycidol	[M+H]+	151.075	C9H10O2	PVALSANGMFRTQM-IUCAKERBSA-N	79.4	151.07518:83968 152.07853:8286 153.08189:4642	51.0223:192 62.98803:51 64.02847:95 65.03788:629 65.04705:54 68.98158:325 69.03333:55 77.006:230 77.03789:881 78.00391:156 79.05505:127 80.05697:120 85.01033:54 89.03846:208 90.04577:206 91.0555:364 92.05659:68 93.03175:113 95.05048:61 98.98433:65	708697	695644	696529	1576010	1541454	1565937	884494	859791	886190
13.75	485.199	6-O-Pentopyranosyl-1-O-((2,6,6-trimethylcyclohex-1-en-1-yl)carbonyl)hexopyranose	[M+Na]+	485.199	C21H34O11	JGMROMZJBQKIDK-UHFFFAOYSA-N	70.5	485.19931:49713 486.20266:14121 487.20602:4070	70.06567:166 89.06003:98 91.05376:54 97.02573:97 103.0391:130 114.10023:67 119.08586:93 123.04108:59 167.10089:58 184.99916:87 203.09288:96 215.07314:56 254.07088:60 279.15866:126 280.07983:87 287.15933:82 292.6759:81 294.0986:58 297.22269:62 317.08344:931 318.08984:309 341.14987:58 370.14951:63 395.28125:86 444.65512:85 463.67578:114 485.19815:364	627923	616306	618996	812704	793918	813348	504448	488540	512375
13.848	433.113	Ambocin	[M+H-C5H8O4]+	433.113	C26H28O14	UXJMURXRQMFKJC-JEQMPJCPSA-N	80.9	433.11343:17839 434.11678:4994 435.12014:0	93.0756:61 100.11266:98 112.08697:112 114.10156:218 121.06443:120 137.06189:117 152.09224:133 153.1274:80 165.0555:203 225.07716:116 238.08481:99 271.06097:883 271.07916:98 272.06345:286 316.08173:75 360.16669:59 415.07162:70	326113	318615	306928	174792	151918	157418	289464	290395	301837
13.89	337.118	Zafirlukast	[M+H-C12H17NO2S]+	337.118	C31H33N3O6S	YEEZWCHGZNKEEK-UHFFFAOYSA-N	64.6	337.11853:66655 338.12188:14140 339.12524:5013	57.06909:110 72.0453:66 114.09215:169 121.0661:53 137.05917:647 169.08789:96 204.08443:83 231.08765:135 234.07602:85 234.09692:64 234.11609:110 261.10321:51 263.1091:63 277.09637:211 278.10211:129 278.14304:62 280.11874:123 281.11908:255 291.1105:523 292.11496:108 293.12891:275 294.13306:85 297.33237:113 305.09305:117 309.11966:55 311.64108:167 319.10107:134 335.70239:57 337.1185:813 337.13788:83	1376442	1390183	1353826	1801009	1815939	1796225	257173	251817	256004
14.264	179.07	Methyl 4-hydroxycinnamate	[M+H]+	179.07	C10H10O3	NITWSHWHQAQBAW-QPJJXVBHSA-N	82.9	179.07028:184884 180.07363:20747 181.07699:7038	59.01231:80 65.03806:627 77.03796:91 91.05389:3106 91.06545:82 91.07367:76 92.0576:344 94.04415:183 95.01425:120 101.03791:123 107.05047:201 119.04891:987 120.05216:150 137.06012:163 145.99898:58 147.04387:259 148.0452:74	1101935	1079452	1097585	728182	752627	724659	159800	156844	159205
14.41	311.149	3,5-Dihydroxy-4-((6-O-((4-(2-hydroxypropan-2-yl)cyclohex-1-en-1-yl)carbonyl)hexopyranosyl)oxy)benzoic acid	[M+H-C7H8O6]+	311.149	C23H30O12	PEERGVFNQUXNQA-UHFFFAOYSA-N	70.5	311.14902:111613 312.15237:20462 313.15573:3571	57.07041:247 60.0431:87 61.02855:90 69.0321:175 79.05352:76 81.06767:146 91.0537:165 93.07004:564 93.08485:51 94.07623:50 97.02689:141 97.06488:75 105.06621:163 106.07424:75 107.08522:342 121.10003:377 121.10905:200 122.10338:127 125.06331:58 130.92401:64 136.08392:69 149.05756:112 149.09532:86 158.88115:93 169.06503:59 178.07323:59 202.16483:88 211.00298:101 238.11441:99 250.15259:129 252.12956:…	730673	700916	688125	2554316	2528048	2488480	526041	586660	607645
14.69	547.179	Daidzein 4,7-dirhamnoside	[M+H]+	547.181	C27H30O12	RIXHOIPNPVCEHZ-WIYOTWCASA-N	70.9	547.17853:74799 548.18188:21785 549.18524:5710	81.0686:70 85.02843:198 114.10329:75 114.96829:61 130.0957:118 147.0641:56 149.05962:142 158.10591:116 165.05344:193 185.09792:61 187.07654:80 235.07315:52 265.06967:81 279.09293:63 291.08316:68 295.1041:106 306.09348:60 321.09421:64 342.07529:100 362.15646:73 363.15884:59 390.16788:52 396.08701:101 411.229:82 434.14062:140 458.1091:71 477.12628:126 477.14081:165 478.13641:93 511.21292:71 547.179…	175158	154593	160161	1912594	1880223	2281924	4601456	3482509	3499888
14.92	267.086	Benzoylpaeonilflorin	[M+H-C17H18O6]+	267.086	C30H32O12	LATYEZNGPQKAIK-ILMDLUHMSA-N	73.1	267.0863:51767 268.08965:8188 269.09301:10744	69.0708:82 77.03944:110 81.0351:65 84.95901:129 95.02504:132 105.0332:548 105.06992:90 109.0295:72 133.01245:98 137.04214:78 160.98819:114 199.02509:61 209.04768:84	376366	366945	348247	884841	885765	894294	399633	401097	395018
14.93	495.15	Picroside II	[M+H-H2O]+	495.15	C23H28O13	AKNILCMFRRDTEY-UHFFFAOYSA-N	63	495.15002:141186 496.15337:39245 497.15673:8703	70.03527:105 71.04703:75 72.07834:54 77.03803:296 81.03235:568 84.08006:73 85.02752:279 89.05928:227 95.04798:475 97.0266:612 97.04045:51 99.04366:88 105.03312:3529 105.05183:113 106.03635:124 109.02913:296 110.03108:98 114.1016:209 119.05114:55 121.052:70 123.04413:1063 123.10261:157 125.02261:135 127.04004:369 133.06415:77 137.05945:61 145.04749:186 147.04552:163 151.03844:2746 151.0486:131 151…	1013635	1005005	961924	2440728	2422919	2367277	1036389	1037449	1053892
14.961	377.125	Methyl (2S,3Z,4S)-2-(.beta.-D-glucopyranosyloxy)-3-(2-hydroxyethylidene)-4-(2-(2-(4-hydroxyphenyl)ethoxy)-2-oxoethyl)-3,4-dihydro-2H-pyran-5-carboxylate	[M-H-C6H10O5]-	377.124	C25H32O13	AHTRGGWSBFOEEG-BXDNVMCDSA-N	70.8	377.1243:815169 378.12765:167527 379.13101:27437	51.02601:138 59.01366:693 59.22555:82 67.01862:1062 68.99893:1447 69.03484:604 70.03738:95 73.02939:56 82.56691:111 94.62115:70 95.01552:375 95.05089:3299 95.0603:104 95.07111:136 95.07919:62 95.13052:62 95.56209:56 97.02789:114 99.04478:189 101.02407:1191 101.03509:79 101.25645:59 101.76315:68 103.03016:205 105.03586:164 106.04006:87 111.00845:3027 111.02071:127 111.03077:121 111.04461:296 112.0…	661148	801562	595438	22749964	22302510	21858230	68277152	67852976	68124776
15.072	337.108	Terphenyllin	[M-H]-	337.108	C20H18O5	YNEMPXKRLPZFAX-UHFFFAOYSA-N	68.7	337.10785:13097 338.1112:4106 339.11456:560	181.06653:131 279.0618:193 307.05896:109	293228	309461	295610	233227	234960	234848	81282	75142	71272
15.567	331.175	(2,6,6-Trimethyl-4-oxocyclohex-2-en-1-yl)methyl .beta.-D-glucopyranoside	[M+H]+	331.175	C16H26O7	FOONTNRMWNJWCL-ZSABPLCXSA-N	71.9	331.17508:95927 332.17843:17978 333.18179:2779	55.05505:126 57.03351:125 57.07083:270 67.05405:76 69.03426:82 71.04922:299 79.05447:183 81.03321:142 81.07098:512 82.07451:132 85.03261:151 85.06396:61 93.06983:212 95.08573:114 101.05941:63 105.03332:51 105.06919:247 107.04959:66 109.10089:75 111.08601:60 121.06445:258 121.10097:115 136.04712:105 137.05769:57 140.98761:79 149.06151:68 151.06396:61 159.11496:65 178.08438:86 194.08429:110 264.071…	930010	947772	921378	1300122	1318605	1259584	1262479	1251348	1292403
15.602	329.234	(Z)-6,9,10-Trihydroxyoctadec-7-enoic acid	[M-H]-	329.233	C18H34O5	KFPLVZLISLBBSJ-YPKPFQOOSA-N	80.7	329.23337:500936 330.23672:111733 331.24008:21795	58.00711:173 59.01469:145 93.0353:95 99.08037:168 102.43598:228 111.08189:144 120.09206:128 122.03701:75 125.09552:322 126.10022:107 127.11269:1072 127.12944:51 127.57433:51 137.0961:124 138.38026:72 155.10353:160 155.11169:153 155.49976:86 157.12753:58 161.02571:154 165.01813:73 165.09395:453 165.42279:75 171.10167:692 172.10799:96 183.10159:172 185.12247:64 199.09679:387 200.09747:88 201.11252:…	8233188	8105833	8030658	3221058	3125668	3043820	6485609	6429978	6419724
15.83	287.055	3,7,8,2'-Tetrahydroxyflavone	[M+H]+	287.055	C15H10O6	FAMXEHVEQHCQRE-UHFFFAOYSA-N	74.3	287.0549:20276 288.05825:3059 289.06161:699	70.06557:140 83.08601:137 88.07297:99 91.05322:63 95.08573:93 104.05534:155 109.1028:132 121.06348:529 132.99385:68 151.07469:70 175.03482:63 180.07954:162 189.07976:51 242.1078:62 251.09769:57 287.05536:773 287.07465:92	535576	497864	492518	473900	463682	463885	193514	189807	187509
16.186	329.233	(9Z)-5,8,11-Trihydroxyoctadec-9-enoic acid	[M-H]-	329.233	C18H34O5	FITAKYVPWCVTII-QBFSEMIESA-N	81.9	329.23303:177176 330.23638:37493 331.23974:6056	57.03589:153 59.01428:71 69.03574:62 89.0226:136 89.0322:55 93.03493:179 97.06391:96 99.08167:213 125.09848:59 139.11421:319 155.14458:75 165.12637:62 171.10237:859 171.11806:53 183.13791:149 200.13965:64 201.10628:118 209.11844:80 211.13345:562 212.14044:53 229.1469:60 327.22253:156	5049271	5084346	4907297	3984771	3944696	4085044	414282	406179	457391
16.647	339.217	Lauryl gallate	[M+H]+	339.217	C19H30O5	RPWFJAMTCNSJKK-UHFFFAOYSA-N	68.2	339.21671:73213 340.22006:16004 341.22342:3167	55.0546:279 57.07211:251 67.05505:189 69.0694:162 71.04782:52 79.05436:65 81.07027:1052 83.08582:68 93.07195:186 97.10216:112 99.05579:59 99.07888:111 105.06863:102 107.08646:123 109.06444:317 109.09953:66 114.09055:138 123.11649:315 125.02298:119 151.07449:82 190.99963:91	560512	560886	555739	402917	392407	379097	1926717	1843032	1889450
17.004	695.4	1-O-((2.alpha.,3.beta.,5.Xi.,9.Xi.,18.Xi.,19.alpha.)-2,3,19-Trihydroxy-28-oxoolean-12-en-28-yl)-.beta.-D-glucopyranose	[M+CHO2]-	695.401	C36H58O10	CUOZRGBQTOSWAY-IFBFNMMESA-N	73.1	695.39911:15889 696.40246:7227 697.40582:2121	89.02393:60 90.98631:100 114.01823:123 121.06557:205 139.04327:81 161.04115:63 163.11485:98 167.07391:69 179.05876:68 197.09406:91 249.07503:65 249.1236:59 312.91797:68 358.26181:152 375.05203:68 440.08301:133 487.33948:775 488.34204:51 521.05627:69 629.26721:87 646.14508:106 650.37799:95	246146	257723	244723	279097	282224	269022	22270	21960	21940
18.155	819.268	Difucosylpentaose	[M+Na]+	819.274	C30H52O24		70.3	819.26813:59632 820.27148:26443 821.27484:8762	114.10259:98 114.11025:52 173.02026:88 181.0826:86 186.07166:132 204.05693:55 255.08717:76 284.1727:77 294.09323:64 304.15356:66 324.14557:185 357.11221:62 369.08853:122 402.12561:60 425.10849:168 427.11826:126 441.13837:213 457.13007:209 459.14682:225 591.99579:59 623.18781:52 706.26831:106 713.20221:65 787.2359:184 819.17297:68 819.26782:1582 819.29999:180 819.44:62				449528	466046	379808	2277164	2193793	2082180
19.196	315.25385, 299.25806, 281.24741	8-(3-Octyl-2-oxiranyl)octanoic acid	[M+OH]-, [M+H]+, [M+H-H2O]+	315.25409, 299.25809, 281.2475	C18H34O3	IMYZYCNQZDBZBQ-UHFFFAOYSA-N	80.7, 70.9, 70.5	315.25372:190066 316.25707:49998 317.26043:6819, 299.25821:52554 300.26156:13376 301.26492:2307, 281.24759:93385 282.25094:23618 283.2543:3038	57.03557:186 58.00573:229 59.01485:88 68.9954:65 115.10995:155 119.03536:441 120.03913:72 125.09724:182 127.1104:362 137.10007:95 139.11273:113 141.12865:267 143.10689:324 167.14001:64 171.10315:155 171.13858:260 183.14177:128 201.11038:131 201.12009:58 216.93481:64 218.92894:93 277.21814:100 283.22803:81 297.24097:494 298.2493:144 311.22003:91 312.22104:113 313.23605:357 314.23593:91 315.25168:7…	681806	754082	810426	771277	779557	768556	1236084	1183771	1250287
19.49	211.109	(S)-Dibutyl 3-hydroxybutyl phosphate	[M+H-C4H8O]+	211.109	C12H27O5P	LJBNHONKIDIOPD-LBPRGKRZSA-N	72.8	211.10927:49249 212.11262:5145 213.11598:1771	55.05462:75 58.07685:93 67.05331:96 77.03753:175 80.97453:93 80.99474:98 81.06989:99 94.04314:261 95.08565:101 97.99043:54 98.98409:849 136.92908:74 166.98317:174 187.09824:101	450944	483802	496044	406493	408671	400910	730594	682136	733570
19.49	155.047	O,O-Diethyl phosphate	[M+H]+	155.047	C4H11O4P	UCQFCFPECQILOL-UHFFFAOYSA-N	78	155.04649:18876 156.04984:1120 157.0532:1356	55.93325:95 72.04418:102 72.98613:165 80.97386:153 98.98295:300	175429	192279	189440	163685	151050	155383	280889	256439	271514
19.491	267.172	Tributyl phosphate	[M+H]+	267.172	C12H27O4P	STCOOQWBFONSKY-UHFFFAOYSA-N	83.2	267.17206:306627 268.17541:51591 269.17877:6074	57.07011:1320 59.04889:75 62.96439:92 80.97388:651 81.07054:296 83.08679:91 98.98399:12747 98.99447:288 99.00391:559 99.01233:246 99.02063:121 133.01404:91 198.62471:186 209.04387:167	2841249	2999199	3037042	2417775	2370698	2370428	4457985	4227902	4508098
19.52	341.268	(S)-5-Butyl-5-ethyldihydrofuran-2(3H)-one	[2M+H]+	341.269	C10H18O2	KPODJTXDIIOWSY-JTQLQIEISA-N	67.2	341.26871:65112 342.27206:19317 343.27542:3118	55.05511:61 57.06981:52 58.06561:233 60.05444:83 67.05331:220 69.06946:507 71.08496:164 79.05315:225 81.0709:154 82.07358:202 85.09956:133 93.06966:238 95.05126:52 95.08496:66 99.08255:131 105.06837:103 107.08344:120 121.04785:62 138.10121:150 141.12729:69 163.11243:70 198.08424:71 207.03156:63 208.02789:86 279.16428:74	147952	148085	163485	227085	227238	221505	417974	394990	408855
20.07	205.086	Valeroyl salicylate	[M+H-H2O]+	205.086	C12H14O4	KUQQYPSWYTULKU-UHFFFAOYSA-N	72.2	205.08589:105009 206.08924:20876 207.0926:2711	51.9424:69 56.967:71 57.07111:443 58.0744:79 59.04858:74 65.03875:474 74.98815:146 84.9596:285 93.03229:82 111.08072:179 121.02814:284 121.03947:90 121.05003:54 122.03248:140 149.02022:58 150.02524:134	825194	877128	942879	800980	805626	786990	1236201	1182300	1224888
20.071	149.023	Butyl 2-ethylhexyl phthalate	[M+H-C12H26O]+	149.023	C20H30O4	AVOLBYOSCILFLL-UHFFFAOYSA-N	86.7	149.02333:415862 150.02668:47785 151.03004:29449	55.05538:111 60.98581:72 65.03857:4521 65.05491:151 66.01924:77 66.04211:392 68.98227:456 69.98496:104 77.03899:191 78.91295:75 86.99302:88 93.0331:309 110.92188:69 111.03142:77 121.03076:72 121.03757:199 149.0219:183	3076391	3228526	3354598	3053569	3016103	2957027	4583693	4490808	4544631
20.071	279.16	Mono-2-ethylhexyl phthalate	[M+H]+	279.159	C16H22O4	DJDSLBVSSOQSLW-UHFFFAOYSA-N	80.1	279.15976:1154488 280.16311:284014 281.16647:46614	57.07007:12901 57.07801:297 57.08533:570 57.09141:224 57.09991:112 57.10531:84 57.11247:51 58.07349:720 62.28576:60 65.03796:999 65.0538:54 66.04245:76 93.03362:813 93.04385:56 94.03632:126 110.93479:52 121.0284:3215 121.03956:549 121.05145:133 122.03124:505 123.03165:147 123.04417:56 139.11087:102 148.99625:92 149.02324:44398 149.04744:1726 149.31612:61 150.02618:4605 150.03983:336 150.05074:163…	9221960	9656027	9620313	8733809	8827465	8666413	12344879	12021898	12309866
20.177	185.081	1,6-Anhydro-2,3-O-isopropylidene-.beta.-D-mannopyranose	[M+H-H2O]+	185.081	C9H14O5	VEESJHGZLRXGHP-QQGCVABSSA-N	79.1	185.08095:192288 186.0843:23988 187.08766:3414	57.069:192 57.9353:51 59.05087:122 68.99738:2408 69.00542:157 69.01498:102 73.02846:143 84.96057:126 113.02869:112 126.96872:131	847916	933622	979542	901458	919762	920500	1636430	1553268	1625522
20.501	673.3584, 629.36914	Lopinavir	[M+CHO2]-, [M+H]+	673.36066, 629.36969	C37H48N4O5	KJHKTHWMRKYKJE-SUGCFTRWSA-N	68.8, 73.1	673.35907:6322 674.36242:3149 675.36578:1165, 629.36957:16489 630.37292:9470 631.37628:2263	85.20898:64 93.0346:810 93.04113:76 116.22018:65 178.08058:66 195.06203:52 198.12186:464 256.23782:60 300.20215:61 331.01593:62 410.20532:53 428.21536:88 448.26535:94 627.35022:114 628.07587:81 628.36041:96, 59.04767:73 91.05531:79 117.09057:144 120.08009:469 131.08693:93 155.11702:551 183.11241:476 191.17998:66 208.02989:118 269.01346:104 270.00797:59 354.26956:80 357.06573:85 398.22369:56 422.9…	232543	239198	210033	239689	245377	241938	117249	120064	124934
20.792	563.551	(9E)-9-Octadecenamide	[2M+H]+	563.551	C18H35NO	FATBGEAMYMYZAF-MDZDMXLPSA-N	73.5	563.55072:36279 564.55407:24349 565.55743:5435	59.04872:74 69.07037:114 71.08514:179 81.06856:61 83.08738:259 85.06229:112 85.10164:116 86.06203:158 94.07342:182 96.08846:58 97.06313:226 97.10104:682 100.07622:464 107.08585:55 111.11629:299 115.09375:167 121.10063:154 123.11639:126 130.11493:119 133.08347:138 135.11494:92 142.12021:167 142.12691:106 149.04512:75 149.13446:154 165.12614:61 166.16927:52 167.14362:99 170.15637:108 178.16512:128 …	25544	29073	29241	137668	163153	174529	33743	30197	40201
20.795	282.279	Oleamide	[M+H]+	282.279	C18H35NO	FATBGEAMYMYZAF-KTKRTIGZSA-N	89.8	282.27939:627860 283.28274:178512 284.2861:17752	55.01812:411 55.05467:3376 55.06243:216 55.0698:81 55.07446:54 56.05876:181 57.03428:361 57.07021:3494 57.0795:247 57.08576:121 58.0729:150 67.05468:1064 67.06454:55 69.03325:259 69.07012:2476 69.07705:109 69.08748:95 69.31217:50 70.0737:147 71.08507:1105 72.04422:210 72.08167:396 79.05482:113 80.05835:72 81.06983:184 81.07516:88 83.04882:85 83.0757:132 83.08548:1430 83.09505:66 84.07998:164 84.0…	1908227	1956133	1906690	4201146	4586873	4678549	2071362	2035714	2306921
22.18	804.57397, 760.58472, 782.56689	2-Oleoyl-1-palmitoyl-sn-glycero-3-phosphocholine	[M-CHO2]-, [M+H]+, [M+Na]+	804.57599, 760.58508, 782.56702	C42H82NO8P	WTJKGGKOPKCXLL-VYOBOKEXSA-N	77.1, 79.7, 73	804.57367:12306 805.57702:6886 806.58038:1646, 760.58508:39793 761.58843:21266 762.59179:4830, 782.56659:15564 783.56994:7937 784.5733:4491	93.56032:84 94.03705:118 112.9816:162 129.61624:74 164.32893:121 225.10533:70 255.22557:111 255.23418:76 269.02502:62 274.57758:65 281.24893:232 390.89197:63 454.8808:100 534.30249:78 744.55841:240 745.56708:97, 60.08227:90 184.07281:2894 184.08708:141 184.09993:89 185.07494:113 249.16626:92 299.27435:76 311.25162:57 379.20361:128 379.24579:64 407.29736:56 462.33511:71 488.77725:57 495.44849:70 5…	138602	137389	127478	828980	893557	870213	440303	445455	529487
22.358	830.58978, 808.58136, 786.60046	1,2-dioleoyl-sn-glycero-3-phosphatidylcholine	[M+CHO2]-, [M+Na]+, [M+H]+	830.59167, 808.5827, 786.60071	C44H84NO8P	SNKAWJBJQDLSFF-NVKMUCNASA-N	77.4, 66, 86.7	830.58948:18121 831.59283:10981 832.59619:4497, 808.5816:16907 809.58495:9274 810.58831:3659, 786.59967:49855 787.60302:27609 788.60638:8583	279.22986:94 281.24905:1094 282.25204:274 378.92114:89 425.17932:54 468.17569:194 506.32809:118 662.72693:77 770.56403:286 770.94019:62 771.56909:232 772.58618:105, 59.04914:145 69.07024:170 71.08688:130 86.09473:189 97.10377:78 101.05972:103 146.98003:121 151.10878:54 155.18085:78 167.08099:84 191.02655:69 341.12723:50 467.24741:93 522.45789:66 613.45734:73 625.51447:123 743.47888:64 749.5069:10…	152413	139425	135864	805808	860722	821906	754037	814296	930400
22.659	617.511	1-Palmitoyl-2-oleoyl-sn-glycerol	[M+Na]+	617.511	C37H70O5	YEJYLHKQOBOSCP-OZKTZCCCSA-N	73.9	617.51135:53156 618.5147:24081 619.51806:54298	57.06944:150 67.01363:70 71.08509:104 81.06837:95 83.04965:79 87.05549:199 101.06957:125 165.05386:89 169.13531:53 194.99826:69 199.06186:130 227.19963:67 243.17772:98 250.14133:98 313.27451:275 314.28171:56 315.15448:126 315.16833:55 335.25278:52 339.28226:76 382.29889:85 473.27701:79 480.05396:79 613.34552:60 617.51141:1013	488442	423041	414364	925992	938940	880689	273959	278341	296093
22.699	671.464	1-Palmitoyl-2-linoleoyl-sn-glycero-3-phosphate	[M-H]-	671.466	C37H69O8P	YQMUIZXKIKXZHD-UMKNCJEQSA-N	70.4	671.46344:5095 672.46679:2953 673.47015:5035	78.9587:86 112.98608:298 152.99432:860 154.00029:157 174.95204:101 180.14937:72 224.99623:95 238.93283:115 253.21706:196 255.23259:505 256.23477:226 266.02734:51 280.23416:67 281.24741:128 315.87527:131 342.7374:52 391.2269:121 392.22678:66 409.23306:224 415.21429:61 423.96548:81 469.26025:58 469.72357:74 627.49463:55				180229	176986	173572	270565	292735	286440
22.807	673.48	1-Palmitoyl-2-oleoyl-sn-glycero-3-phosphate	[M-H]-	673.481	C37H71O8P	OPVZUEPSMJNLOM-QEJMHMKOSA-N	71.8	673.47852:8922 674.48187:4952 675.48523:1079	57.03547:67 89.0257:77 93.03252:68 112.98499:168 126.8238:70 132.66537:54 146.98351:80 152.99492:387 156.85715:67 255.23033:263 278.9249:121 281.25085:139 335.10416:89 391.22623:125 409.23993:64 430.86526:53 483.89996:72 494.42194:54 523.61127:59				293654	304664	297315	645066	664452	668351
22.86	643.52679, 638.57117	1,2-Dioleoyl-sn-glycerol	[M+Na]+, [M+NH4]+	643.52722, 638.57178	C39H72O5	AFSHUZFNMVJNKX-LLWMBOQKSA-N	61.6, 74.8	643.52698:44677 644.53033:22620 645.53369:12419, 638.57202:46619 639.57537:24536 640.57873:10894	59.05099:87 60.05368:56 97.10441:143 156.13741:93 161.11411:118 232.89336:61 305.24228:150 306.25522:67 315.15594:349 316.1572:53 361.26773:100 469.17303:130 603.5351:92 609.57812:66 620.84088:55 643.52502:1039 643.54523:85, 55.05487:307 55.0621:104 57.03346:149 59.04882:74 69.0709:72 81.06992:131 83.08688:174 95.08492:151 97.09992:260 109.10239:58 111.11908:94 121.10207:68 123.11669:105 265.2495…	1107214	999853	949445	1288680	1319827	1279999	507298	510505	553468
23.027	699.495	1,2-Dioleoyl-sn-glycero-3-phosphate	[M-H]-	699.497	C39H73O8P	MHUWZNTUIIFHAS-DSSVUWSHSA-N	74.2	699.49512:10422 700.49847:5204 701.50183:1490	78.95677:220 141.0907:101 152.99541:284 153.19859:105 153.99815:170 158.00153:59 188.97165:91 222.95847:128 281.2468:522 281.38034:58 282.24854:129 360.16638:137 360.93613:105 363.04874:59 417.24014:122 419.26074:53 435.25391:111 437.26404:61 549.36395:168 616.69348:52 655.36578:64 696.12463:51 699.51007:73				228505	235903	222219	1146300	1191454	1221133
		21 compounds in both positive and negative
		Tot composti 364

## Sheet: Figure S1
		Figure S1. MS/MS spectra of the three highest scored annotated compounds (isoacteoside, jaslanceoside B, oleoside 11-methyl ester) and their reference spectra of NIST 2020 MS/MS library (in red).
